# Supplementary material for: IMC-Denoise: a content aware denoising pipeline to enhance Imaging Mass Cytometry
Source: Nat Commun. 2023 Mar 23;14:1601. doi: 10.1038/s41467-023-37123-6 (PMC10036333; doi:10.1038/s41467-023-37123-6)
Supplement: Supplementary file 4 — Source data [file 41467_2023_37123_MOESM4_ESM.xlsx]

## Sheet: Fig.1
Fig. 1b				Fig. 1g
Channel name	Percentage (%)			DIMR	DeepSNiF
CD38	0.00639047			0.652721	0.796273
MPO	0.0115726			0.656142	0.791062
CD14	0.0064959			0.61136	0.77758
CD71	0.000673108			0.656209	0.794045
CD11b	0.0048334			0.778228	0.81512
CD4	0.00677974			0.773228	0.852817
CD20	0.000729876			0.864837	0.918573
CD8a	0.01892			0.841818	0.898975
CD15	0.00514157			0.794359	0.833162
Ki-67	0.00133811			0.784115	0.83324
CD3	0.000389267
CD45RO	0.00321146
CD235a	0.116091
DNA	0.264661
Fig. 1e
STDB
DIMR	DeepSNiF	DeepSNiF-NR	N2V	MN2V	GAUSS	NLM	BM3D
1.00104	0.127911	0.136564	0.175938	0.129991	0.379337	0.159636	0.161881
0.911293	0.076084	0.07681	0.143804	0.107143	0.349386	0.190468	0.126736
0.821984	0.078174	0.077414	0.136667	0.113954	0.31976	0.181885	0.137152
0.940365	0.150084	0.157261	0.189443	0.165417	0.36575	0.209754	0.201196
1.03304	0.122919	0.133087	0.160726	0.133627	0.377091	0.178517	0.152936
0.986469	0.136938	0.146873	0.168485	0.150258	0.361927	0.190534	0.188947
1.01083	0.182305	0.191065	0.211621	0.179617	0.385538	0.222365	0.206006
0.946885	0.073637	0.075039	0.133991	0.094381	0.346846	0.16518	0.098298
1.03663	0.152387	0.167531	0.179379	0.139705	0.35675	0.175017	0.162793
1.00944	0.173027	0.183757	0.201072	0.16307	0.369472	0.197457	0.181552
1.01218	0.113646	0.123206	0.157495	0.12409	0.371202	0.155825	0.14106
0.942747	0.088273	0.091743	0.143106	0.107403	0.350716	0.13903	0.118498
CNR
DIMR	DeepSNiF	DeepSNiF-NR	N2V	MN2V	GAUSS	NLM	BM3D
1.27586	8.3151	7.90213	5.94098	7.37311	3.26652	5.20347	6.07516
1.18942	9.35841	9.46065	5.23737	6.14612	2.95837	3.98104	5.25756
1.3772	9.43323	9.7415	5.82998	6.0456	3.42544	4.81128	5.46981
1.35063	7.09875	6.89677	5.58088	5.91703	3.39218	4.21223	5.09632
0.841188	5.12003	4.82427	3.84203	3.88726	2.21682	2.70659	3.29663
0.939506	5.16271	4.89238	4.17385	4.04224	2.47167	2.76113	3.20271
1.31579	6.1388	5.953	5.21801	5.54603	3.36156	4.04228	4.93851
1.04736	9.14373	9.26641	5.06616	6.13475	2.73021	3.90382	5.57729
1.16046	6.31137	5.7854	5.36046	5.87116	3.27406	4.24336	4.96894
1.71805	9.08337	8.66806	7.69746	8.84658	4.61621	6.98204	8.21315
0.992886	7.29788	6.89374	5.07562	5.73899	2.63299	4.19874	4.99214
1.04516	8.88622	8.85218	5.34188	6.4916	2.71378	4.86572	5.76445

## Sheet: Fig. 2
Fig. 2c
CD34
DIMR_thresh	DeepSNiF_thresh	DIMR_Ilastik	DeepSNiF_Ilastik	MAUI
0.295623	0.875687	0.825691	0.882569	0.701022
0.371364	0.890003	0.846254	0.89215	0.70145
0.220405	0.85707	0.817918	0.872153	0.696492
0.651267	0.93991	0.915627	0.960809	0.848696
0.250676	0.86046	0.817935	0.871355	0.714503
0.556098	0.925557	0.880556	0.937122	0.798695
0.467775	0.91464	0.860186	0.928271	0.77153
0.314554	0.880425	0.842601	0.905556	0.754994
0.415507	0.894174	0.83929	0.908993	0.753372
0.416094	0.909929	0.871621	0.927174	0.782406
0.563293	0.919478	0.879672	0.946087	0.806423
0.481271	0.901885	0.873792	0.924082	0.782402
0.451805	0.903977	0.87544	0.914323	0.793462
0.46206	0.910106	0.87425	0.907317	0.80859
0.471493	0.912083	0.875577	0.927797	0.803788
Collagen III
DIMR_thresh	DeepSNiF_thresh	DIMR_Ilastik	DeepSNiF_Ilastik	MAUI
0.614011	0.950686	0.921914	0.950719	0.791044
0.162594	0.896237	0.831392	0.91999	0.659781
0.205521	0.91672	0.838734	0.934547	0.710855
0.638538	0.958586	0.935793	0.954322	0.797053
0.482542	0.927999	0.892329	0.937186	0.690812
0.593031	0.935737	0.914154	0.942659	0.725323
0.655588	0.953093	0.933149	0.953048	0.778436
0.149176	0.885049	0.842397	0.923998	0.646135
0.687871	0.933191	0.927422	0.947467	0.742179
0.647008	0.946184	0.940465	0.956722	0.799535
0.455497	0.940973	0.907424	0.944065	0.735642
0.243845	0.928424	0.887614	0.936702	0.703749

## Sheet: Fig. 3
Fig. 3b
B cells	CD8 T cells	Plasma cells	CD4 T cells	Monocytes/ Macrophages	Erythroid	Myeloid	Other CD4+ cells	Others
-20.8633	-3.70019	-13.4403	-18.491	4.82219	-0.828069	1.10169	-8.23029	-0.309143
Fig. 3e
Original percentage	B cells	CD8 T cells	Plasma cells	CD4 T cells	Monocytes/ Macrophages	Erythroid	Myeloid	Other CD4+ cells	Others
CD38	15.9712	11.8596	83.2497	6.12245	25.6274	5.11354	20.8476	0.444359	2.39586
MPO	20.2878	15.37	0.802407	8.78169	27.9177	8.58801	52.7964	0.734158	1.42592
CD14	29.2806	30.6452	18.7563	16.5739	72.0107	30.0751	18.9359	6.25966	6.05534
CD71	4.17266	8.25427	0	0.927644	10.2259	29.5373	1.04794	0.0386399	2.78615
CD11b	13.2374	18.8805	3.71113	4.08163	38.9219	14.3504	29.4538	1.1592	0.993122
CD4	59.2086	49.8102	16.6499	86.3327	62.9568	36.9472	31.3731	85.7998	10.3949
CD169	17.482	18.9753	6.92076	5.19481	36.8866	11.7893	5.10537	2.78207	1.59595
CD20	80.6475	1.51803	0	0	0.348915	0	0.0345476	0.425039	0.343921
CD8a	7.69784	93.7381	0	1.17502	2.01297	0.00853679	0.22264	0	0.579643
CD15	8.84892	14.3264	1.00301	3.64873	20.1834	3.60253	34.4824	0.908037	0.529407
CD3	22.2302	91.3662	0.100301	80.334	10.8745	3.07325	3.31657	0.656878	2.27606
CD235a	13.3813	17.9317	1.60481	5.50402	21.2391	62.2076	2.32237	1.58423	0.89265
Percentage changes	B cells	CD8 T cells	Plasma cells	CD4 T cells	Monocytes/ Macrophages	Erythroid	Myeloid	Other CD4+ cells	Others
CD38	-5.24395	0.0615997	6.20564	-0.356136	-0.641246	-0.568476	0.31577	-0.149622	-0.279414
MPO	-8.10595	-0.000560847	0.00871676	-1.0427	-0.823423	-0.642762	0.373886	-0.418368	-0.383205
CD14	-5.64421	3.34499	1.86946	0.421545	2.10269	1.43043	0.750451	-1.43861	-1.39606
CD71	-1.44539	-1.16067	0.115875	-0.168918	-0.914246	1.60671	0.0303455	-0.0386399	-0.134782
CD11b	-2.23741	2.10477	-0.814262	0.850082	0.530967	0.352241	0.0207597	-0.801302	-0.345785
CD4	3.24591	8.41635	-0.311595	4.63845	2.63443	4.25961	3.47012	4.26331	-0.611226
CD169	-3.93656	0.335013	-1.12702	-0.490708	0.133839	1.41547	-0.0328514	-0.824176	-0.65014
CD20	10.5343	-0.926894	0	0	-0.212356	0	-0.026954	-0.130302	-0.091964
CD8a	0.393067	2.32097	0	0.266563	-0.259036	7.12808e-05	-0.0555812	0	-0.126119
CD15	-2.03074	-0.139184	-0.191885	-0.310341	-0.830355	0.0386886	-0.0568167	-0.486984	-0.149533
CD3	-0.230216	1.04757	0.015574	6.84359	-3.05222	-1.79064	-1.6232	0.0799642	-0.144116
CD235a	-2.56311	-1.47849	-0.330191	-0.572305	-1.49344	0.433342	-0.287285	-0.363182	-0.121273
Fig. 3f
	B cells	CD8 T cells	Plasma cells	CD4 T cells	Monocytes/ Macrophages	Erythroid	Myeloid	Other CD4+ cells	Others
MPO	-0.671474	-0.025882	-0.004483	-0.180894	0.547371	-0.369024	1.2609	-0.104402	-0.45211
CD14	-0.565532	0.035169	-0.055509	-0.18811	2.35504	0.024236	0.243949	-0.373337	-1.47591
CD71	-0.404353	-0.214145	0.014533	-0.072001	-1.41033	2.44917	0.171932	-0.028977	-0.505832
CD11b	-0.349549	0.047001	-0.06683	-0.013615	1.70249	-0.075239	-0.51546	-0.230194	-0.498607
CD169	-0.799053	-0.063068	-0.164558	-0.19117	2.21305	1.02833	-0.155201	-0.435392	-1.43294
CD20	5.4239	-0.663743	0	0	-2.99065	0	-0.495904	-0.400168	-0.87344
CD8a	-0.660573	3.15205	0	0.075713	-0.56187	0.003985	-0.614287	0	-1.39502
CD15	-0.331201	-0.046319	-0.020666	-0.103194	0.226766	0.013222	0.716572	-0.186631	-0.268549
CD3	0.018342	3.49729	0.004118	2.54127	-1.18248	-2.46678	-4.26577	0.158712	1.6953
CD235a	-0.473401	-0.128171	-0.034877	-0.164806	0.085713	1.47702	-0.399385	-0.166299	-0.195792

## Sheet: Fig. 4
Fig. 4b Jaccard score									Fig. 4b F1 score											Fig. 4e												Fig. 4f										Fig. 4g
B cells			CD8 T cells			CD4 T cells			B cells			CD8 T cells			CD4 T cells					B cell density				CD8T cell density				CD4T cell density				Reference			DIMR			DeepSNiF				Reference			DIMR			DeepSNiF
DIMR	DeepSNiF		DIMR	DeepSNiF		DIMR	DeepSNiF		DIMR	DeepSNiF		DIMR	DeepSNiF		DIMR	DeepSNiF				Normal	MDS	AML		Normal	MDS	AML		Normal	MDS	AML		B cell density	CD4T cell density		B cell density	CD4T cell density		B cell density	CD4T cell density			Monocytes/Macrophages density	CD4T cell density		Monocytes/Macrophages density	CD4T cell density		Monocytes/Macrophages density	CD4T cell density
0.731092	0.977778		0.777778	0.881356		0.611111	0.894737		0.84466	0.988764		0.875	0.936937		0.758621	0.944444				122.474	24.4119	73.2275		164.226	29.0618	113.544		125.257	24.4119	78.1642		122.474	50.103		164.226	70.9792		125.257	50.103			990.926	50.103		1009.02	70.9792		990.926	50.103
0.8	0.88		0.75	0.727273		0.6	0.75		0.888889	0.93617		0.857143	0.842105		0.75	0.857143				225.703	172.093	28.6279		215.889	187.36	52.277		235.516	173.481	28.6279		225.703	29.4395		215.889	49.0658		235.516	39.2526			2031.32	29.4395		2090.2	49.0658		2031.32	29.4395
0.642857	0.909091		0.625	0.84		0.541284	0.791667		0.782609	0.952381		0.769231	0.913043		0.702381	0.883721				47.3595	31.3214	33.432		73.5584	81.1508	36.218		49.3748	34.1688	30.646		24.4119	79.0481		29.0618	116.247		24.4119	70.9108			1049.71	79.0481		984.614	116.247		1049.71	79.0481
0.837398	0.948276		0.853741	0.937282		0.737113	0.881752		0.911504	0.973451		0.921101	0.967626		0.848665	0.937161				5.13743	35.7161	32.3068		11.5592	48.265	115.381		5.13743	34.7508	40.3834		172.093	12.4906		187.36	36.0841		173.481	12.4906			338.635	12.4906		385.822	36.0841		338.635	12.4906
0.863309	0.97619		0.642857	0.666667		0.296296	0.8		0.926641	0.987952		0.782609	0.8		0.457143	0.888889				22.0233	87.1844			29.6835	145.762			20.1082	100.807			73.2275	67.4681		113.544	72.4047		78.1642	65.8225			4971.24	67.4681		4631.44	72.4047		4971.24	67.4681
0.609929	0.916667		0.865672	0.936508		0.789474	0.97561		0.757709	0.956522		0.928	0.967213		0.882353	0.987654																28.6279	52.277		52.277	68.458		28.6279	52.277			2916.31	52.277		2814.25	68.458		2916.31	52.277
0.477273	0.769231		0.833333	0.846154		0.701754	0.953488		0.646154	0.869565		0.909091	0.916667		0.824742	0.97619																33.432	29.253		36.218	33.432		30.646	25.074			374.717	29.253		449.938	33.432		374.717	29.253
0.666667	0.916667		0.0952381	0.133333		0.551724	0.772727		0.8	0.956522		0.173913	0.235294		0.711111	0.871795																31.3214	83.9982		81.1508	106.777		34.1688	81.1508			5299.01	83.9982		5045.59	106.777		5299.01	83.9982
0.362069	0.916667		0.898438	0.944		0.634146	0.933333		0.531646	0.956522		0.946502	0.971193		0.776119	0.965517																35.7161	66.6057		48.265	84.9463		34.7508	64.6751			2305.14	66.6057		2143.93	84.9463		2305.14	66.6057
0.581818	0.871795		0.815385	0.859375		0.670213	0.915493		0.735632	0.931507		0.898305	0.92437		0.802548	0.955882																32.3067	106.151		115.381	158.072		40.3834	113.074			1516.11	106.151		1491.88	158.072		1516.11	106.151
0.254902	0.75		0.87037	0.932039		0.601399	0.862745		0.40625	0.857143		0.930693	0.964824		0.751092	0.926316																87.1844	88.5467		145.761	118.516		100.807	80.3731			1732.79	88.5467		1611.55	118.516		1732.79	88.5467
0.568807	0.84		0.7	0.777778		0.535354	0.850746		0.725146	0.913043		0.823529	0.875		0.697368	0.919355																47.3595	60.4589		73.5584	71.5431		49.3748	59.4513			1013.69	60.4589		936.106	71.5431		1013.69	60.4589
0.578947	0.846154		0.8125	0.881356		0.746667	0.919355		0.733333	0.916667		0.896552	0.936937		0.854962	0.957983																5.13743	30.8246		11.5592	34.6776		5.13743	23.1184			276.137	30.8246		259.44	34.6776		276.137	30.8246
0.444444	1		0.461538	0.4		0.545455	0.75		0.615385	1		0.631579	0.571429		0.705882	0.857143																22.0232	50.7492		29.6835	62.2396		20.1082	48.8342			1970.6	50.7492		1925.6	62.2396		1970.6	50.7492
0.542857	0.833333		0.89404	0.944444		0.735294	0.962264		0.703704	0.909091		0.944056	0.971429		0.847458	0.980769
Fig. 4d
Nearest distance between B cells													Nearest distance between CD4T to B cells													Nearest distance between CD4T to CD8T cells
Annotated				DIMR				DeepSNiF					Annotated				DIMR				DeepSNiF					Annotated				DIMR				DeepSNiF
Normal	MDS	AML		Normal	MDS	AML		Normal	MDS	AML			Normal	MDS	AML		Normal	MDS	AML		Normal	MDS	AML			Normal	MDS	AML		Normal	MDS	AML		Normal	MDS	AML
54.7731	64.7818	39.9572		23.1268	34.9022	3.47181		54.7731	64.7818	39.9572			11.4388	35.1123	24.5875		11.4388	43.9993	13.9378		11.4388	35.1123	24.5875			16.7443	6.93396	59.9173		16.7443	6.93396	41.8432		16.7443	6.93396	59.9173
17.8325	64.7818	4.69938		23.1268	42.2761	27.953		17.8325	64.7818	4.69938			27.1759	6.8488	44.1171		11.7821	13.2587	59.1813		27.1759	6.8488	44.1171			6.81555	4.8894	41.8432		6.81555	4.8894	35.3814		6.81555	4.8894	41.8432
17.8325	99.8426	37.2112		38.8695	64.7818	39.9572		17.8325	99.8426	37.2112			18.339	67.3556	46.5418		39.9404	35.1123	24.5875		18.339	67.3556	46.5418			9.15639	12.829	35.3814		9.00307	12.829	59.5662		9.15639	12.829	35.3814
68.1181	124.298	49.2731		17.8325	64.7818	4.69938		68.1181	124.298	49.2731			78.2353	70.4378	22.0752		27.1759	6.8488	44.1171		78.2353	70.4378	22.0752			17.1628	7.59487	59.5662		17.1628	7.59487	26.0947		17.1628	7.59487	59.5662
55.5593	33.4768	65.1531		17.8325	99.8426	15.6822		55.5593	7.30115	21.9667			161.158	48.3209	27.0727		14.4455	36.3105	59.0205		161.158	42.0893	9.66825			44.003	34.6472	26.0947		44.003	34.6472	42.5873		85.9599	34.6472	26.0947
6.90523	7.30115	21.9667		50.7086	40.7102	36.5755		6.90523	7.30115	35.5932			66.0873	27.6641	9.66825		31.8737	50.6182	46.5418		66.0873	49.0986	11.3515			85.9599	7.64346	42.5873		19.3158	7.64346	25.3839		136.061	7.64346	42.5873
6.90523	7.30115	35.5932		6.4655	40.7102	49.2731		6.90523	19.8664	27.675			68.2517	27.7697	11.3515		157.492	11.5605	22.0752		68.2517	46.7819	38.3498			136.061	33.1098	31.7517		136.061	24.2444	22.1012		23.236	24.2444	25.3839
11.0892	19.8664	8.20921		6.4655	7.30115	7.92446		11.0892	19.8664	17.5699			78.3049	46.7819	44.1827		161.158	19.8715	26.6181		78.3049	27.0031	20.7404			23.236	8.91758	25.3839		23.236	13.2763	8.08852		53.9407	6.46711	22.1012
32.5607	19.8664	31.4531		11.0892	7.30115	7.92446		32.5607	15.7012	8.20921			48.2269	27.0031	34.5431		68.2517	16.5977	33.6247		48.2269	67.4483	44.1827			53.9407	24.2444	22.1012		65.254	34.3295	42.0563		51.2774	54.853	8.08852
52.2636	15.7012	31.4531		11.0892	127.409	43.2819		52.2636	15.7012	46.441			109.921	67.4483	21.5318		78.3049	46.7819	27.0727		109.921	73.267	25.5426			51.2774	23.0959	8.08852		117.55	20.533	49.8109		100.109	34.3295	42.0563
47.08	15.7012	61.5733		16.5356	15.7012	21.9667		47.08	83.0265	17.5699			56.0801	73.267	56.4826		30.9457	67.4483	47.3566		56.0801	78.3685	34.5431			100.109	54.853	42.0563		23.1161	19.6869	35.2174		4.86705	74.0998	35.2174
30.4933	83.0265	86.8999		16.5356	15.7012	52.4617		30.4933	99.308	31.4531			66.2193	78.3685	26.6605		22.2733	73.267	65.2084		66.2193	87.2511	21.5318			4.86705	34.3295	49.8109		45.0417	29.8492	32.035		105.996	19.6869	32.035
55.5593	83.0265	86.8999		32.5607	83.0265	35.5932		55.5593	83.0265	61.5733			116.049	22.1611	43.8996		48.2269	78.3685	11.3515		116.049	22.1611	83.4159			105.996	54.9603	35.2174		100.109	20.8097	22.9545		40.486	20.8097	22.9545
61.6367	24.9405	28.8863		49.0543	99.308	27.0112		61.6367	24.9405	86.8999			62.0411	21.0118	26.451		66.9528	47.9437	38.3498		62.0411	26.0054	26.6605			40.486	19.6869	32.035		37.5617	49.3623	23.328		35.4459	49.3623	23.328
40.6795	162.037	32.1583		10.8648	83.0265	17.5699		40.6795	162.037	23.814			39.5348	62.9526	14.1324		48.2769	22.1611	20.7404		39.5348	62.9526	69.3748			35.4459	20.8097	23.328		105.996	61.8196	34.845		32.4958	57.4246	34.845
6.66546	15.8305	47.9888		10.8648	89.467	17.0223		6.66546	15.8305	86.8999			58.1374	64.1636	34.9439		48.2668	15.2146	63.0894		58.1374	64.1636	43.8996			32.4958	49.3623	34.845		40.486	10.6356	40.3106		114.339	68.0264	68.4052
6.66546	15.8305	37.8215		30.4933	24.9405	8.20921		6.66546	15.8305	28.8863			52.3335	52.9746	75.847		59.8142	26.0054	44.1827		52.3335	52.9746	26.451			114.339	38.623	68.4052		35.4459	57.4246	68.4052		17.5269	14.352	41.0861
96.6312	24.9405	51.015		55.2549	62.5268	8.02202		96.6312	24.9405	32.1583			55.2731	28.9787	50.364		116.049	62.9526	23.7652		55.2731	37.0415	14.1324			17.5269	57.4246	52.679		32.4958	29.6262	49.7923		95.6588	60.2487	29.8595
40.6795	88.8814	50.0516		17.7358	15.8305	33.9079		40.6795	88.8814	47.9888			35.1012	35.9364	11.0096		47.1068	64.1636	25.5426		35.1012	35.9364	34.9439			95.6588	29.6262	41.0861		114.339	32.7433	30.3538		63.0606	26.5625	52.2959
7.54806	80.632	39.1923		44.8003	15.8305	17.5699		7.54806	80.632	37.8215			67.5421	28.6413	61.2374		16.3194	52.9746	34.5431		67.5421	28.6413	75.847			72.402	14.352	29.8595		17.5269	26.4081	30.2598		72.402	52.0169	86.7896
8.77974	33.4768	37.8215		60.8715	24.9405	5.21634		8.77974	96.639	51.015			100.261	33.4191	71.4659		62.0411	37.0415	52.6312		100.261	33.4191	50.364			26.4044	26.5625	52.2959		95.6588	29.9558	52.2959		26.4044	14.9023	47.2579
8.77974	7.13067	39.1923		17.7358	62.5268	31.4531		58.5022	7.13067	50.0516			94.954	105.67	49.4337		63.1227	52.2852	21.5318		60.1491	105.67	11.0096			77.917	60.2248	86.7896		63.0606	14.352	72.3971		77.917	22.7116	68.5634
7.39275	7.13067	32.1583		6.66546	47.4372	55.7284		8.77974	7.13067	39.1923			69.2145	101.007	31.9124		58.1374	15.3054	38.835		94.954	101.007	61.2374			79.2956	14.9023	47.2579		26.4044	56.7904	47.2579		79.2956	167.412	70.3004
7.39275	78.5075	17.2427		6.66546	80.632	33.9079		7.39275	78.5075	37.8215			63.9395	79.2247	44.0166		52.3335	21.791	12.1322		69.2145	79.2247	71.4659			49.2129	22.7116	68.5634		77.917	13.5887	96.5546		49.2129	135.449	73.5568
24.5134	96.2113	17.2427		96.6312	96.639	22.7359		7.39275	96.2113	39.1923			40.1103	164.469	53.9936		55.2731	33.4191	39.7519		63.9395	164.469	49.4337			33.2466	239.905	70.3004		79.2956	26.5625	70.3004		33.2466	129.544	25.58
46.2656	6.5375	18.6028		31.0978	7.13067	25.1099		24.5134	6.5375	32.1583			26.7909	181.315	71.8405		69.7871	105.67	46.3704		40.1103	181.315	31.9124			109.232	97.2938	52.1502		43.7702	52.0169	69.8922		109.232	209.473	41.6162
150.327	6.5375	23.6596		48.5853	7.13067	28.6697		46.2656	6.5375	17.2427			74.0489	187.8	48.6919		56.2355	101.007	63.3156		26.7909	187.8	44.0166			79.379	135.449	25.58		33.2466	14.9023	41.6162		79.379	136.229	48.1067
9.23405	28.1965	20.5716		30.6074	78.5075	28.6697		150.327	28.1965	17.2427			95.7177	70.3046	109.392		46.027	79.2247	38.2317		74.0489	70.3046	53.9936			78.5896	129.544	41.6162		109.232	22.7116	48.1067		78.5896	105.981	105.669
6.54712	145.45	22.4602		25.4495	59.1738	75.439		9.23405	145.45	18.6028			95.2558	307.063	44.0269		34.4039	110.501	26.6605		95.7177	307.063	71.8405			57.8071	209.473	48.1067		67.6204	61.1796	105.669		57.8071	10.2952	82.6161
6.54712	28.1965	18.6028		25.4495	6.5375	63.1865		6.54712	28.1965	23.6596			92.1548	43.7367	90.1092		42.4202	110.993	15.4642		95.2558	43.7367	48.6919			111.623	136.229	105.669		60.5825	122.488	82.6161		111.623	6.72177	34.4984
9.23405	16.538	69.6909		7.54806	6.5375	23.814		6.54712	16.538	20.5716			102.28	156.491	39.1687		67.5421	111.135	69.3748		92.1548	156.491	109.392			85.9369	143.38	82.6161		57.8071	101.965	34.4984		85.9369	39.6422	74.695
6.16345	16.538	22.4602		8.77974	28.1965	44.6833		9.23405	16.538	22.4602			88.4939	168.457	27.9366		100.261	70.3046	43.8996		102.28	168.457	44.0269			143.055	105.981	34.4984		7.08258	45.7006	74.695		143.055	64.0199	80.8336
44.4347	9.76658	23.6596		13.0262	145.45	18.1061		6.16345	9.76658	18.6028			53.1582	33.9823	47.5018		23.5948	248.915	26.451		88.4939	33.9823	90.1092			147.252	87.419	74.695		85.9369	97.2938	80.8336		147.252	43.984	54.6095
6.16345	19.8105	57.9315		58.5022	28.1965	18.1061		44.4347	19.8105	69.6909			93.9408	81.4928	63.2662		55.8496	43.7367	14.1176		53.1582	81.4928	39.1687			66.4655	10.2952	80.8336		147.252	105.718	39.2852		66.4655	89.4948	89.5224
66.7954	9.76658	43.6805		7.38428	18.9065	32.3123		6.16345	9.76658	22.4602			32.2399	24.43	69.7568		102.204	25.0989	18.2594		93.9408	24.43	27.9366			116.154	6.72177	54.6095		66.4655	119.308	89.5224		116.154	33.1267	84.7726
44.4347	17.8629	75.7428		7.38428	59.1738	79.7872		66.7954	17.8629	23.6596			83.8417	317.694	41.2395		94.954	51.5617	25.58		32.2399	158.549	47.5018			83.2723	32.5686	89.5224		54.3735	73.7813	76.0564		83.2723	71.1323	49.2562
9.25786	17.8629	77.7873		13.0262	16.538	14.5789		44.4347	17.8629	57.9315			46.1755	300.417	66.3454		27.0064	91.8883	10.3351		83.8417	158.954	63.2662			133.918	20.3932	84.7726		76.4365	86.3127	49.2562		133.918	14.9663	15.1633
8.14542	9.66175	67.4395		7.39275	16.538	25.3533		9.25786	9.66175	43.6805			37.0247	137.055	26.6057		69.2145	105.02	38.5271		46.1755	137.055	69.7568			60.8068	28.4282	49.2562		60.8068	129.882	15.1633		60.8068	48.5145	33.2817
8.14542	60.3606	74.3208		7.39275	9.76658	32.6238		8.14542	60.3606	75.7428			29.8277	39.3478	26.4309		63.9395	22.0912	43.5851		37.0247	39.3478	41.2395			16.3636	33.1267	15.1633		32.645	81.6408	33.2817		32.645	76.6376	38.897
8.40953	9.66175	15.3572		24.5134	19.8105	32.1583		8.14542	9.66175	77.7873			27.4241	144.319	16.6245		40.1103	8.60681	14.1324		29.8277	144.319	66.3454			60.9656	71.1323	33.2817		16.7485	105.981	38.897		16.7485	61.2871	39.8299
76.2966	19.8105	15.3572		8.17855	9.76658	47.9888		8.40953	19.8105	67.4395			75.0186	79.5161	3.63807		26.7909	15.568	34.9439		27.4241	79.5161	26.6057			32.645	14.9663	38.897		42.3298	87.419	39.8299		42.3298	20.8552	106.243
85.894	17.9232	21.4225		119.984	17.8629	37.8215		76.2966	17.9232	74.3208			181.622	162.862	45.7518		68.3465	130.584	75.847		75.0186	162.862	26.4309			16.7485	48.5145	39.8299		8.91365	98.0537	98.0369		8.91365	33.6788	40.373
62.9333	11.9929	66.3015		8.17855	17.8629	51.015		85.894	11.9929	15.3572			80.4528	300.547	22.3193		32.3164	122.176	50.364		181.622	135.625	16.6245			42.3298	76.6376	106.243		53.6568	10.2952	36.9128		53.6568	42.9473	53.3386
11.6097	22.8237	29.9337		72.9302	9.66175	50.0516		62.9333	22.8237	15.3572			25.8266	114.875	30.5332		56.5753	73.7727	11.0096		80.4528	114.875	3.63807			8.91365	61.2871	40.373		44.6322	6.72177	40.373		44.6322	40.8984	24.6114
25.9132	17.9232	4.79312		9.23405	57.1952	24.1947		11.6097	17.9232	21.4225			131.175	180.67	25.8599		95.7177	20.592	59.2817		25.8266	180.67	45.7518			53.6568	20.8552	53.3386		34.8965	39.6422	63.6317		34.8965	47.7545	34.982
25.9132	7.91994	35.5932		49.0158	9.66175	32.6238		25.9132	7.91994	66.3015			134.106	290.42	7.28033		94.8557	82.0552	71.4659		131.175	123.877	22.3193			44.6322	33.6788	24.6114		37.3418	52.2591	24.6114		37.3418	40.7515	33.7487
11.0385	23.5044	8.20921		6.54712	19.8105	25.0089		25.9132	23.5044	122.626			17.9774	282.897	38.1066		95.2558	12.2909	20.2194		134.106	126.085	15.2366			34.8965	42.9473	34.982		24.9734	64.3311	34.982		24.9734	63.7032	49.2917
10.8829	7.91994	72.333		6.54712	17.9232	32.1583		11.0385	7.91994	29.9337			6.97255	284.255	19.0168		92.1548	45.0134	31.9124		17.9774	116.349	30.5332			37.3418	40.8984	33.7487		13.9311	28.7499	33.7487		25.1906	26.4884	95.2884
20.9841	47.9413	18.7452		9.23405	19.8918	17.2427		10.8829	47.9413	4.79312			130.409	50.0305	34.5183		97.5977	112.538	23.4998		6.97255	50.0305	25.8599			24.9734	47.7545	49.2917		18.5417	106.41	49.2917		18.5417	61.9363	30.6475
10.8829	10.5069	59.8649		6.16345	22.8237	17.2427		20.9841	10.5069	35.5932			12.1313	109.412	8.86661		57.1375	53.3353	30.4464		130.409	109.412	7.28033			85.1746	40.7515	95.2884		75.6562	14.0317	62.1001		75.6562	6.07779	30.5773
20.5985	10.5069	35.1106		44.4347	17.9232	18.6028		10.8829	10.5069	8.20921			113.195	111.941	1.5967		53.1582	34.2959	66.7017		12.1313	111.941	38.1066			25.1906	63.7032	30.6475		136.398	28.2264	39.4094		136.398	45.2926	33.6563
7.16117	16.8614	30.724		6.16345	24.0367	23.6596		20.5985	16.8614	72.333			9.6402	136.296	40.753		53.4395	91.6233	48.6919		113.195	136.296	19.0168			18.5417	26.4884	30.5773		126.258	54.8089	30.5773		126.258	42.3565	39.5763
7.16117	34.5399	124.428		65.4821	19.8918	20.5716		7.16117	34.5399	18.7452			5.96213	178.189	55.6652		32.2399	100.534	82.2259		9.6402	178.189	34.5183			75.6562	61.9363	33.6563		40.912	22.5523	33.6563		51.7517	72.5692	37.2478
68.1711	23.3887	54.3106		44.4347	47.9413	58.334		7.16117	23.3887	59.8649			123.594	25.9257	56.4466		83.8417	50.0305	106.034		5.96213	25.9257	8.86661			136.398	6.07779	39.5763		51.7517	22.368	39.5763		107.507	42.7507	40.4598
7.11631	28.8361	15.9889		9.25786	10.5069	18.6028		68.1711	28.8361	35.1106			58.1265	61.2031	114.782		46.1755	64.3114	67.0065		123.594	61.2031	1.5967			126.258	45.2926	37.2478		107.507	61.2871	37.2478		171.922	43.3215	53.8185
7.50282	16.8614	62.8633		8.14542	10.5069	18.7667		7.11631	16.8614	30.724			21.0245	145.272	21.3696		37.0247	72.0307	33.4068		58.1265	145.272	40.753			51.7517	42.3565	40.4598		171.922	20.8552	48.5718		172.001	79.4567	81.4712
8.7134	62.7211	15.9889		8.14542	16.8614	51.3506		7.50282	62.7211	124.428			110.166	265.646	99.9496		29.8277	94.7807	27.9366		21.0245	85.5215	55.6652			16.2374	89.5302	53.8185		172.001	33.6788	10.0838		169.852	60.5416	49.8023
7.9885	51.7379	12.4014		8.40953	34.5399	23.6596		8.7134	51.7379	54.3106			92.603	75.1038	6.98117		27.4241	135.782	47.5018		110.166	75.1038	56.4466			59.6511	42.7507	81.4712		150.513	42.9473	81.4712		134.588	41.7645	17.3478
7.9885	23.3887	12.4014		99.766	23.3887	57.9315		7.9885	23.3887	15.9889			88.1219	26.4879	5.42315		51.6449	25.9257	43.44		92.603	26.4879	114.782			107.507	43.3215	49.8023		102.008	40.8984	49.8023		106.668	33.9073	33.3108
8.7134	33.5436	54.3106		76.2966	28.8361	43.6805		7.9885	33.5436	62.8633			102.463	16.6558	77.6493		50.4473	61.2031	69.7568		88.1219	16.6558	21.3696			171.922	79.4567	17.3478		148.864	47.7545	17.3478		142.921	50.8464	11.0536
7.50282	12.5497	4.79312		85.894	16.8614	75.7428		8.7134	12.5497	15.9889			28.4791	62.307	28.7754		168.487	109.02	41.2395		102.463	62.307	99.9496			172.001	91.1275	33.3108		58.9925	15.999	33.3108		148.762	52.029	34.2144
7.11631	12.5497	4.69938		52.659	62.7211	77.7873		7.50282	12.5497	12.4014			51.4824	74.7485	39.6865		80.4528	116.36	66.3454		28.4791	74.7485	6.98117			169.852	41.7645	11.0536		95.2154	65.2598	11.0536		34.368	51.9235	34.6723
8.8715	38.7569	37.2112		11.6097	51.7379	67.4395		7.11631	38.7569	12.4014			82.6658	221.449	44.9054		25.8266	75.1038	26.6057		51.4824	221.449	5.42315			134.588	33.9073	33.2846		102.269	26.4884	34.2144		18.8059	27.0673	54.8552
16.1184	24.3273	59.3047		25.9132	23.3887	52.8751		8.8715	24.3273	54.3106			80.3999	149.087	69.3196		26.2581	26.4879	26.4309		82.6658	149.087	77.6493			106.668	50.8464	34.2144		209.303	61.9363	54.8552		30.1134	56.2429	40.3743
6.02781	38.7569	22.9403		25.9132	33.5436	30.2963		16.1184	38.7569	4.79312			47.0023	259.619	20.0814		5.86116	16.3367	8.477		80.3999	259.619	28.7754			169.097	52.029	34.6723		34.368	6.07779	56.4147		74.0188	92.8735	25.8704
6.02781	24.3273	42.2812		11.0385	12.5497	15.3572		6.02781	24.3273	33.8882			52.3062	130.102	14.3301		17.9774	62.307	16.6245		47.0023	130.102	16.4017			142.921	51.9235	54.8552		18.8059	23.0355	25.8704		16.3933	15.118	24.4585
8.32248	44.7162	21.9667		10.8829	12.5497	100.405		6.02781	44.7162	4.69938			57.4999	304.3	17.9658		6.97255	74.7485	45.1809		52.3062	304.3	39.6865			140.099	27.0673	40.3743		30.1134	42.3565	24.4585		45.6714	42.3343	14.5116
8.32248	30.0279	100.236		20.9841	37.7985	30.2963		8.32248	30.0279	37.2112			51.419	168.971	28.1708		90.6091	108.77	11.8369		57.4999	79.4874	44.9054			148.762	59.2755	25.8704		74.0188	33.7823	23.1595		42.7776	104.515	23.1595
74.5198	48.1149	42.2812		10.8829	9.45208	15.3572		8.32248	48.1149	59.3047			45.1032	213.614	18.6077		12.1313	104.511	3.63807		51.419	213.614	69.3196			234.382	56.2429	24.4585		16.3933	58.5076	59.7114		27.5395	16.8954	25.2559
74.9337	45.8424	25.7778		20.5985	42.3927	21.4225		74.5198	45.8424	22.9403			103.165	203.78	54.2327		69.6843	122.877	12.5624		45.1032	203.78	20.0814			34.368	92.8735	14.5116		36.8514	42.7507	25.2559		53.4835	77.6126	0.907554
60.0403	30.0279	18.7452		7.16117	9.45208	66.3015		74.9337	30.0279	42.2812			34.6853	139.001	52.049		9.6402	95.0688	22.3193		103.165	80.7819	14.3301			18.8059	15.118	23.1595		33.8158	43.3215	0.907554		11.1816	70.5005	21.8713
55.1239	49.8654	65.1531		30.0785	15.1726	122.626		35.7823	49.8654	21.9667			62.7082	131.693	27.1454		110.125	44.489	15.2366		34.6853	131.693	17.9658			30.1134	42.3343	25.2559		27.5395	39.8991	21.8713		43.5087	49.4824	12.4297
102.509	41.062	62.6118		7.16117	44.7162	82.9233		55.1239	41.062	62.7918			52.56	165.302	63.8625		5.96213	106.176	27.0466		62.7082	165.302	28.1708			74.0188	73.4491	0.907554		83.1278	60.5416	12.4297		22.276	43.7261	23.448
79.3672	15.7858	28.8863		68.1711	15.1726	29.9337		35.7823	15.7858	42.2812			40.1278	276.155	18.7333		73.6344	45.5723	30.5332		16.4802	276.155	30.316			16.3933	16.8954	21.8713		11.1816	41.7645	23.448		37.6248	40.782	20.6755
7.77031	15.7858	40.5845		7.11631	30.0279	34.052		102.509	15.7858	25.7778			48.0568	291.536	52.9921		58.1265	25.7981	17.656		52.56	291.536	54.2327			43.7937	77.6126	12.4297		43.5087	33.9073	20.6755		26.5805	29.4661	44.6692
7.77031	22.1735	62.6118		7.50282	25.2999	4.79312		79.3672	22.1735	18.7452			42.8701	101.977	64.8386		21.0245	69.7842	25.8599		40.1278	101.977	52.049			45.6714	70.5005	23.448		22.276	50.8464	44.6692		21.729	51.0614	8.24891
7.2959	40.6383	40.5845		8.7134	48.1149	35.5932		7.77031	40.6383	46.441			104.707	211.904	12.6344		110.166	74.9182	7.28033		48.0568	211.904	27.1454			42.7776	49.4824	20.6755		37.6248	52.029	8.24891		23.3455	38.8506	22.2709
84.9217	27.8217	20.3206		8.49212	38.627	8.20921		7.77031	27.8217	23.814			41.3522	103.027	4.91109		19.4794	127.415	38.1066		42.8701	103.027	63.8625			27.5395	43.7261	44.6692		26.5805	40.8928	22.2709		42.895	14.0243	36.8621
13.3327	22.1735	20.3206		7.9885	20.4924	22.7359		7.2959	22.1735	28.8863			54.4993	92.1209	23.3434		53.9069	127.787	19.0168		104.707	92.1209	18.7333			53.4835	40.782	8.24891		18.7211	27.0673	66.4439		51.7254	134.43	42.2417
7.2959	11.5236	20.5716		7.9885	30.0279	18.7452		55.8431	11.5236	40.5845			106.621	144.511	129.86		46.0284	55.0465	66.8184		41.3522	144.511	52.9921			11.1816	29.4661	22.2709		19.2794	56.2429	59.4078		59.5263	63.1833	38.9206
79.3672	10.9669	43.6805		8.7134	49.8654	16.4197		13.3327	10.9669	40.1119			54.4718	176.314	26.1911		102.463	101.067	63.3748		54.4993	176.314	64.8386			43.5087	51.0614	36.8621		24.5474	92.8735	42.2417		55.2812	41.2332	61.3919
44.7163	14.1089	7.27821		7.50282	20.4924	46.3445		7.2959	14.1089	40.5845			126.277	139.146	30.0887		28.4791	147.023	15.8321		106.621	79.697	12.6344			22.276	38.8506	42.2417		41.1234	15.118	42.4027		73.9349	32.3881	59.185
69.2936	11.5236	7.27821		7.11631	60.4501	25.1099		79.3672	11.5236	20.3206			111.492	133.188	28.221		51.4824	24.4807	48.2682		54.4718	133.188	4.91109			37.6248	134.43	38.9206		36.6787	42.3343	38.9206		10.5497	36.3814	106.904
44.7163	62.1951	21.4225		8.8715	22.1735	114.381		44.7163	62.1951	20.3206			117.946	86.9052	35.4006		47.9888	92.6473	55.6652		126.277	86.9052	23.3434			26.5805	63.1833	61.3919		47.1816	104.515	46.0109		47.4912	40.9055	80.3935
13.6892	32.8113	55.4422		16.1184	40.6383	3.47181		69.2936	32.8113	20.5716			82.5548	146.105	89.4713		59.6244	76.324	10.7935		111.492	146.105	129.86			21.729	41.2332	59.185		58.3387	58.2635	59.185		105.441	64.8433	49.1466
131.595	10.9669	55.4422		6.02781	27.8217	15.9889		44.7163	10.9669	43.6805			50.8227	185.201	57.7849		47.0023	103.027	23.7888		117.946	185.201	26.1911			23.3455	32.3881	20.9413		104.311	77.6126	23.3201		114.181	82.1287	94.4744
6.14546	14.1089	124.235		6.02781	22.1735	62.8633		13.6892	14.1089	7.27821			73.2646	133.453	60.0894		52.3062	92.1209	21.3696		82.5548	93.6654	30.0887			24.5474	36.3814	49.9161		38.0485	70.5005	43.9431		9.16443	149.363	46.5768
6.14546	32.1064	132.58		8.32248	11.5236	15.9889		131.595	32.1064	7.27821			72.048	268.853	165.384		57.4999	144.511	9.99317		50.8227	268.853	28.221			41.1234	40.9055	49.1466		10.5497	49.4824	49.1466		100.076	80.3305	60.1666
70.1736	40.6383	22.9403		8.32248	10.9669	12.4014		6.14546	40.6383	6.80989			84.5457	221.913	40.22		51.419	125.382	6.98117		73.2646	221.913	84.7304			47.1816	64.8433	94.4744		47.4912	43.7261	12.6257		83.0082	115.312	100.34
34.1801	32.8113	63.0288		74.5198	14.1089	12.4014		6.14546	32.8113	21.4225			25.3361	165.158	40.025		34.1594	139.146	5.42315		72.048	165.158	35.4006			89.3269	82.1287	46.5768		105.441	40.782	46.5768		77.1322	71.105	92.4739
24.9173	12.9126	59.9002		70.9663	33.2483	48.8538		34.1801	12.9126	6.80989			86.6786	278.594	74.8808		103.165	108.638	63.188		25.3361	278.594	89.4713			59.5263	149.363	60.1666		9.16443	29.4661	87.4331		84.4631	107.857	87.0754
24.9173	12.9126	29.8173		35.7823	11.5236	33.4158		24.9173	12.9126	55.0312			86.3394	274.133	32.5621		34.6853	133.188	58.6144		86.6786	274.133	57.7849			55.2812	80.3305	100.34		51.0812	51.0614	29.8345		111.641	144.144	55.2928
34.1801	62.1951	29.8173		55.1239	62.1951	4.79312		24.9173	62.1951	124.235			46.7999	77.52	9.09559		62.7082	51.2935	28.7754		86.3394	77.52	60.0894			73.9349	115.312	89.0536		36.8952	38.8506	100.34		24.6848	74.9385	81.3841
68.1496	34.0683	37.0728		35.7823	20.0351	60.4196		34.1801	34.0683	132.58			168.609	178.228	44.5156		16.4802	133.762	17.4966		46.7999	178.228	165.384			10.5497	71.105	87.0754		83.0082	14.0243	92.4739		106.848	195.544	76.9471
57.6131	26.7182	37.0728		6.98588	32.8113	33.8882		11.5889	26.7182	22.9403			235.127	247.684	11.6894		52.56	74.5489	16.4017		168.609	247.684	40.22			17.5603	107.857	55.2928		77.1322	56.4115	87.0754		31.6582	199.948	99.7383
46.3901	7.9311	24.6248		6.98588	10.9669	4.69938		57.6131	7.9311	63.0288			162.063	106.521	98.6489		59.1962	122.695	39.6865		235.127	106.521	40.025			82.0148	144.144	81.3841		84.4631	63.1833	55.2928		80.0444	196.799	25.6939
46.3901	30.6613	40.0634		79.3672	14.1089	27.953		46.3901	30.6613	56.9323			144.81	93.3123	70.2368		40.1278	133.453	44.9054		162.063	93.3123	74.8808			47.4912	74.9385	76.9471		53.415	41.2332	81.3841		105.364	124.883	118.649
57.6131	7.9311	107.363		7.77031	32.1064	15.6822		11.5889	7.9311	29.8173			267.68	103.376	122.138		48.0568	29.7941	69.3196		170.199	103.376	32.5621			105.441	195.544	99.7383		24.6848	32.3881	19.8792		87.0017	210.603	90.8023
9.15309	34.0683	125.692		7.77031	40.6383	22.9403		46.3901	34.0683	29.8173			176.906	202.921	61.7758		42.8701	72.0778	19.1773		144.81	202.921	9.09559			114.181	199.948	25.6939		116.151	135.749	99.7383		6.74804	73.9154	80.3386
29.8752	20.1684	252.693		7.2959	32.8113	32.3476		57.6131	20.1684	37.0728			104.406	143.966	27.0988		104.707	83.4482	53.6646		267.68	143.966	44.5156			9.16443	196.799	118.649		96.9298	140.38	25.6939		19.0429	36.6401	88.7918
9.15309	30.6613	308.936		55.8431	12.9126	36.6978		9.15309	30.6613	37.0728			186.054	63.8577	90.7642		22.4943	36.848	14.3301		176.906	63.8577	11.6894			100.076	124.883	90.8023		117.91	64.8433	76.9755		44.6059	63.101	63.2041
26.6013	29.2214	59.9002		13.3327	12.9126	21.9667		29.8752	29.2214	40.0634			75.1129	106.865	48.5375		54.4993	24.1673	32.4774		104.406	106.865	98.6489			83.0082	210.603	80.3386		31.6582	6.66473	90.8023		48.2752	61.8147	19.6876
22.2102	62.598	243.478		7.2959	62.1951	17.0223		9.15309	62.598	40.0634			94.6673	14.239	61.3159		106.621	77.126	50.2907		186.054	14.239	70.2368			77.1322	73.9154	88.7918		80.0444	149.363	80.3386		55.9468	24.0362	68.5932
46.5384	37.3969	124.082		79.3672	34.0683	22.1935		17.0162	37.3969	107.363			150.126	53.0227	76.2558		54.4718	66.8987	28.1708		142.348	53.0227	122.138			84.4631	36.6401	63.2041		105.364	80.3305	88.7918		42.4368	60.553	11.2495
51.5626	20.1684	107.839		21.112	26.7182	8.02202		26.6013	20.1684	125.692			158.483	157.246	19.681		86.6266	27.548	30.316		75.1129	157.246	61.7758			111.641	63.101	19.6876		80.0873	35.223	63.2041		51.7042	81.9059	66.3116
27.5149	71.4705	114.667		44.7163	7.9311	5.21634		22.2102	71.4705	252.693			155.824	13.9109	85.5376		126.277	89.1063	54.2327		19.2964	13.9109	27.0988			45.6175	61.8147	68.5932		6.74804	71.105	19.6876		22.1622	33.9387	100.397
22.2102	37.5273	117.58		64.0021	30.6613	18.7452		46.5384	37.5273	308.936			114.991	26.471	66.384		25.1906	93.3123	78.6367		150.126	26.471	90.7642			31.6582	24.0362	11.2495		19.0429	94.5859	68.5932		34.001	49.3729	98.3731
54.2539	29.2214	158.398		67.705	7.9311	46.441		17.0162	29.2214	28.3481			10.8568	122.761	46.9095		111.492	81.8696	27.1454		158.483	122.761	48.5375			80.0444	60.553	65.2601		44.6059	144.144	11.2495		47.4505	73.3596	128.218
27.5149	37.3969	24.6248		7.63305	34.0683	40.8091		27.5149	37.3969	28.3481			175.705	79.721	98.2315		117.946	78.3209	73.4532		155.824	79.721	22.8178			105.364	81.9059	66.3116		48.2752	74.9385	39.5461		48.7895	31.9916	120.15
26.6013	22.8311	40.9044		7.63305	20.1684	23.814		22.2102	22.8311	243.478			53.8267	168.354	34.9539		123.729	111.957	63.8625		8.4155	168.354	61.3159			6.74804	33.9387	100.397		23.7394	29.7884	36.1577		14.8667	90.3585	126.923
65.2055	68.3729	9.89569		9.21538	30.6613	24.116		54.2539	33.6645	114.667			139.239	81.779	17.9018		39.1007	63.8577	40.336		10.8568	81.779	85.5376			19.0429	51.2078	98.3731		13.1258	35.5605	100.397		55.7027	43.0466	150.285
122.521	41.3133	9.89569		9.21538	29.2214	33.5105		27.5149	41.3133	25.023			58.4559	176.669	14.9709		48.1408	35.1993	43.6539		175.705	176.669	29.9365			44.6059	49.3729	121.764		21.9331	39.5359	98.3731		13.3896	133.082	145.143
188.569	37.9201	50.5294		68.9978	62.598	24.116		26.6013	37.9201	86.6247			15.5898	111.714	59.9268		7.88306	14.239	18.7333		53.8267	111.714	93.5716			48.2752	73.3596	128.218		22.1622	118.887	54.2287		9.70161	50.9116	41.2373
122.521	22.8311	21.9128		68.5143	37.3969	40.5845		54.1703	22.8311	158.398			20.6785	150.553	29.7602		46.964	28.123	52.9921		139.239	150.553	46.9095			55.9468	31.9916	120.15		26.5288	20.6646	82.6298		41.0362	65.2619	106.34
89.5579	12.692	50.5294		6.14546	20.1684	40.1119		122.521	12.692	40.9044			13.5402	152.325	41.1486		59.4469	116.876	64.8386		58.4559	152.325	34.9539			42.4368	90.3585	126.923		37.8081	73.9154	126.923		26.0193	96.5241	36.6988
64.4771	12.692	74.9137		98.958	26.1967	14.5789		123.282	12.692	9.89569			43.0847	146.415	80.4748		65.5509	13.9109	12.6344		15.5898	146.415	17.9018			51.7042	43.0466	150.285		47.4505	36.6401	73.0062		91.0212	46.5238	180.999
82.0051	45.2803	199.032		6.14546	26.1967	25.3533		122.521	45.2803	86.6247			89.4398	85.6575	154.091		63.1281	30.7244	62.3486		20.6785	85.6575	97.2411			22.1622	72.3731	145.143		25.3239	21.0369	84.7363		53.484	54.6004	33.4504
7.21034	61.1082	74.9137		68.9978	37.5273	24.1947		124.022	33.6645	9.89569			6.8379	172.655	9.44345		74.6989	26.471	38.5178		13.5402	97.6715	14.9709			34.001	50.9116	41.2373		14.8667	61.8147	41.2373		43.832	48.6698	45.9197
7.21034	27.7577	229.209		34.1801	29.2214	20.3206		116.96	61.1082	50.5294			9.89831	118.989	19.8426		25.3361	7.95208	4.91109		105.968	172.655	69.7755			21.7836	65.2619	106.34		55.7027	24.0362	34.1892		81.1445	4.20881	58.2094
50.865	86.1877	152.769		24.9173	37.3969	20.3206		87.3429	27.7577	21.9128			43.8142	56.5437	146.216		86.6786	52.8202	23.3434		60.2164	118.989	29.7602			48.7895	86.4772	36.6988		13.3896	48.0275	30.2611		47.9149	46.803	133.435
42.4001	7.06989	117.974		24.9173	22.8311	18.7667		105.836	86.1877	50.5294			125.247	129.656	30.3844		86.3394	106.453	26.9744		82.0148	56.5437	100.913			14.8667	46.5238	180.999		9.70161	43.2916	147.78		31.2446	28.6509	133.516
50.865	34.0886	117.974		34.1801	53.7608	20.5716		64.4771	7.06989	74.9137			5.93614	114.848	133.955		44.8536	11.4496	63.7253		43.0847	129.656	96.1307			55.7027	54.6004	33.4504		41.0362	27.4565	33.4504		57.2279	67.7996	47.2252
59.4158	15.6774	313.327		11.5889	41.3133	43.6805		7.21034	34.0886	199.032			40.4508	94.6113	54.8759		168.609	98.4692	26.1911		6.8379	114.848	154.091			13.3896	48.6698	148.489		26.0193	9.34151	122.528		7.14045	29.75	54.566
16.6412	7.06989	43.5388		68.1496	19.5852	7.27821		7.21034	15.6774	74.9137			27.4952	129.411	32.4598		235.127	53.2732	30.0887		9.89831	94.6113	140.147			9.70161	4.20881	45.9197		74.8442	58.5736	45.9197		42.0621	58.8111	33.7765
38.2617	22.3175	174.171		46.3901	22.8311	21.4634		50.865	7.06989	117.974			99.9751	122.854	82.9269		147.172	115.433	11.943		43.8142	129.411	30.3844			41.0362	46.803	58.2094		37.4497	58.7785	58.2094		12.9503	40.2442	60.5788
16.6412	15.6774	70.011		11.5889	12.692	7.27821		13.398	22.3175	117.974			11.059	109.214	127.828		168.338	139.023	28.221		115.516	122.854	133.955			26.0193	28.6509	133.435		43.832	31.9916	131.698		36.2774	38.1706	56.5943
46.1511	49.4411	96.8696		46.3901	12.692	34.9724		13.398	15.6774	498.422			23.6287	190.772	103.106		144.81	144.311	117.405		125.247	109.214	54.8759			13.4067	67.7996	133.516		47.1782	62.896	85.3768		112.047	51.3231	66.7719
46.1511	34.3854	59.0584		32.0268	19.5852	6.80989		50.865	49.4411	43.5388			69.7215	83.2179	113.509		103.542	63.8211	84.7304		5.93614	190.772	32.4598			39.7905	29.75	34.954		35.3076	43.0466	47.2252		45.9644	42.43	183.523
38.2617	22.3175	43.5388		9.15309	45.2803	21.4225		59.4158	34.3854	174.171			72.2239	119.462	35.5328		144.184	68.3329	14.0867		40.4508	83.2179	82.9269			74.5481	58.8111	15.5681		47.9149	44.1315	13.8929		94.6828	70.955	151.846
21.981	9.74633	38.3411		29.8752	47.2003	6.80989		16.6412	22.3175	70.011			61.4547	132.624	61.7164		104.406	70.8679	89.4713		27.4952	119.462	127.828			35.4924	40.2442	59.6667		27.4549	66.4617	33.7765		67.1085	76.644	25.3664
11.9944	28.3168	38.3411		9.15309	27.7577	55.0312		16.6412	9.74633	96.8696			60.4242	178.211	59.4315		151.958	118.989	57.7849		11.059	132.624	103.106			34.1088	38.1706	54.566		61.9869	50.9116	60.5788		71.5657	34.1607	35.1823
69.9451	9.74633	59.1228		26.6013	86.1877	31.652		46.1511	28.3168	59.0584			6.64148	140.103	101.405		75.1129	49.5247	44.0773		23.6287	178.211	113.509			10.4596	51.3231	33.7765		36.6519	18.5763	46.2878		52.2986	32.7226	96.6199
11.9944	6.36711	59.0584		22.2102	7.06989	77.1791		46.1511	9.74633	43.5388			68.2357	146.533	54.6996		19.2964	90.5874	88.4266		69.7215	140.103	35.5328			81.1445	42.43	74.1498		7.14045	96.5241	40.5623		63.7768	74.1476	91.1763
41.6513	28.3168	27.4307		46.5384	34.0886	97.8441		69.9451	6.36711	38.3411			104.174	165.772	5.80133		150.126	114.848	60.0894		72.2239	146.533	61.7164			47.9149	46.771	60.5788		22.3027	54.6004	174.958		28.3313	39.5695	131.63
21.981	6.36711	21.9128		32.0268	15.6774	102.181		32.2559	28.3168	38.3411			76.6689	152.498	50.0737		102.969	39.1306	165.384		21.8529	165.772	59.4315			62.0949	70.955	56.5943		42.0621	24.0805	151.846		41.3549	18.8089	42.752
29.8489	53.9881	50.0145		27.5149	7.06989	65.1156		21.981	6.36711	59.1228			71.6932	68.0172	97.2993		87.0994	97.1209	52.3169		61.4547	152.498	101.405			69.6109	76.644	66.7719		12.9503	4.20881	25.3664		56.7041	61.7114	13.9721
25.0496	13.1813	90.1585		22.2102	22.3175	33.4158		11.9944	53.9881	59.0584			63.5517	157.265	90.714		8.4155	68.787	28.9541		60.4242	121.905	54.6996			33.4491	34.1607	183.523		36.2774	28.6509	35.1823		38.4408	83.0023	75.9639
7.98282	20.2649	64.1227		54.2539	15.6774	22.9403		69.9451	13.1813	27.4307			106.627	234.351	17.2554		10.8568	47.6652	26.9521		6.64148	164.891	5.80133			64.6592	32.7226	151.846		34.2275	67.7996	67.1183		28.8102	29.5222	62.4387
7.98282	20.2649	48.9151		27.5149	49.4411	28.0162		11.9944	57.9315	21.9128			100.14	233.366	30.186		113.635	119.758	12.6064		68.2357	234.351	50.0737			57.2279	74.1476	25.3664		45.9644	29.75	96.6199		10.3471	12.3749	25.6716
14.571	100.16	33.5558		26.6013	34.3854	28.0162		41.6513	84.8641	50.0145			48.4365	72.7551	15.4163		53.8267	83.2179	40.025		104.174	72.7551	97.2993			56.6649	43.1645	35.1823		54.994	58.8111	91.1763		31.9499	78.1346	91.1354
36.0339	12.017	41.0292		88.0517	22.3175	60.0794		21.981	12.017	52.6918			65.7183	60.9558	24.6897		49.7179	90.6075	11.9929		76.6689	163.16	90.714			39.847	18.8089	83.6938		71.5657	38.1706	131.63		21.8675	47.1987	83.0116
15.771	12.017	11.6625		113.199	9.74633	56.9323		29.8489	12.017	39.6044			83.6008	66.6054	40.4672		58.4559	74.4901	74.8808		88.3114	173.847	94.4284			93.2431	61.7114	96.6199		52.2986	51.3231	42.752		33.6495	3.24789	43.1249
21.3823	95.606	169.701		117.142	43.3723	29.8173		25.0496	31.7382	53.4177			27.1347	29.886	33.7884		15.5898	98.7136	30.4115		87.0255	29.886	17.2554			7.14045	83.0023	91.1763		11.4758	42.43	13.9721		41.0927	7.746	79.2954
14.571	63.829	164.161		67.9223	28.3168	29.8173		7.98282	63.829	28.1932			48.9974	163.04	48.5254		14.461	108.974	9.09559		106.627	228.699	44.2487			79.2189	29.5222	131.63		28.3313	48.0044	75.9639		51.3495	33.7629	39.7161
15.771	123.443	143.427		67.9223	9.74633	37.0728		7.98282	123.443	48.9151			72.7296	77.2955	51.0976		20.6785	79.076	44.5156		100.14	82.7569	30.186			31.609	12.3749	42.752		37.347	48.3127	62.4387		35.1048	25.789	32.6128
18.1696	21.0979	143.427		89.5579	6.36711	37.0728		14.571	31.7382	31.2412			36.6034	40.3257	54.0902		13.5402	91.3999	11.6894		48.4365	27.033	15.4163			42.0621	78.1346	13.9721		18.3344	34.1607	25.6716		40.1766	30.8963	11.7665
21.3823	36.763	446.477		85.983	28.3168	3.6242		36.0339	21.0979	28.1932			41.3752	14.674	191.018		52.9865	111.948	96.8179		65.7183	40.3257	24.6897			48.0816	39.902	75.9639		22.5744	32.7226	91.1354		39.8527	11.9443	19.9027
16.3539	17.6508	35.1636		68.3498	6.36711	21.7966		15.771	151.304	11.6625			59.3018	71.3356	21.9884		60.214	96.1229	79.967		88.2627	5.8146	40.4672			12.9503	3.24789	62.4387		28.8102	33.0716	57.7101		55.3931	21.5612	5.13582
38.6852	49.9671	82.3466		33.8787	53.9881	40.0634		21.3823	36.763	169.701			106.471	41.8333	22.7083		27.2387	106.253	47.405		27.1347	14.674	33.7884			40.3387	7.746	25.6716		10.3471	4.9369	43.1249		34.3188	57.1623	22.8575
24.7869	74.6568	47.2652		76.098	13.1813	55.8891		14.571	17.6508	100.387			28.7506	31.0942	57.3257		105.968	108.468	37.3218		48.9974	71.3356	48.5254			36.2774	33.7629	91.1354		31.9499	61.7114	79.2954		14.6256	51.0052	48.1307
18.1696	46.2824	47.2652		33.8787	57.9315	107.363		15.771	49.9671	143.427			30.4707	28.2365	94.6438		60.2164	163.644	106.391		72.7296	41.8333	51.0976			112.047	25.789	76.4689		17.1759	42.7928	35.7185		23.7662	34.9935	14.5849
10.2452	46.2824	121.291		53.3361	43.2201	125.692		18.1696	74.6568	143.427			68.6717	11.0695	17.5914		116.3	20.0501	32.5554		36.6034	31.0942	54.0902			45.9644	30.8963	83.0116		30.8698	29.5222	32.6128		31.8065	47.4825	64.1399
10.2452	85.953	120.104		25.0061	55.292	170.19		21.3823	46.2824	180.507			71.1354	47.2994	57.1566		9.94579	72.7551	27.0988		41.3752	28.2365	42.3778			94.6828	11.9443	43.1249		41.0927	12.3749	69.8587		59.8382	27.8971	68.4072
36.2329	85.953	111.639		53.3361	12.017	137.405		16.3539	46.2824	446.477			37.6423	15.6043	22.2343		89.4398	134.683	73.8053		59.3018	11.0695	191.018			67.1085	21.5612	79.2954		51.3495	45.168	11.7665		107.916	26.6396	30.3985
33.3267	67.4426	83.5572		7.21034	12.017	137.405		38.6852	85.953	69.5513			43.4034	49.7706	6.57587		6.8379	142.199	117.628		106.471	47.2994	35.3311			60.8961	57.1623	39.7161		35.1048	47.1987	19.9027		59.4425	70.0271	75.4178
33.3267	67.4426	45.5072		7.21034	31.7382	170.19		24.7869	85.953	42.33			24.7422	102.92	36.3315		9.89831	29.886	148.172		28.7506	15.6043	11.1556			52.2986	51.0052	39.7164		40.1766	3.24789	22.8575		27.751	32.6693	132.453
21.6358	21.0979	40.6392		44.5082	63.829	140.802		18.1696	67.4426	35.1636			28.8264	47.4444	32.4268		32.4931	64.2276	90.7642		30.4707	49.7706	21.9884			63.7768	34.9935	11.7665		39.8527	7.746	48.1307		94.4206	12.3587	32.8912
21.6358	40.5181	45.5072		25.0061	123.443	38.7834		16.3539	67.4426	82.3466			24.5426	6.15057	23.8917		33.7971	82.7569	76.7558		68.6717	74.9625	22.7083			28.3313	47.4825	19.9027		55.3931	33.7629	14.5849		42.4842	14.7526	6.44777
9.58319	17.6508	64.1227		21.7106	31.7382	18.308		36.2329	159.443	47.2652			38.5343	81.2214	40.5258		44.2383	27.033	53.7561		37.6423	72.2722	57.3257			41.3549	8.41246	5.13582		34.3188	72.9855	64.1399		41.2097	60.0912	55.0656
9.58319	36.763	29.4985		21.7106	84.4918	28.3481		33.3267	21.0979	39.6044			48.0964	25.284	7.05393		43.8142	6.81401	48.5375		43.4034	47.4444	94.6438			56.7041	27.8971	22.8575		14.6256	30.8963	20.8023		72.3343	29.9281	50.4602
35.7391	38.5536	29.4985		43.9288	21.0979	28.3481		33.3267	40.5181	121.291			26.5718	59.0655	23.7867		32.0717	40.3257	22.8178		24.7422	6.15057	17.5914			38.4408	10.5207	48.1307		39.8341	61.6903	53.7274		92.6943	59.3264	43.6073
657.924	21.0071	30.788		13.398	85.4459	59.7164		21.6358	17.6508	69.5513			29.7093	67.1388	47.8523		53.0352	90.6027	32.5677		28.8264	81.2214	52.7883			28.8102	27.4241	14.5849		23.7662	10.2055	30.3985		111.32	16.8845	47.9103
66.9074	92.8095	30.788		61.1189	36.763	17.718		21.6358	36.763	83.5572			40.9924	41.6664	41.4064		15.535	14.674	61.3159		24.5426	25.284	6.57587			10.3471	26.6396	64.1399		31.8065	99.4605	13.9276		82.9093	38.2049	74.3537
50.4211	92.8095	11.6625		17.7612	92.941	18.308		9.58319	38.5536	45.5072			40.652	22.2565	36.0378		31.7715	46.5238	39.7767		38.5343	59.0655	36.3315			31.9499	70.0271	68.4072		59.8382	51.0052	109.454		106.979	41.7048	42.7112
143.012	49.9671			13.398	8.12691	17.718		9.58319	21.0071	32.4268			39.5859	55.3323			42.8257	6.97127	43.7048		48.0964	67.1388	45.2643			21.8675	32.6693	30.3985		107.916	34.9935	15.7786		44.6939	39.8624	79.6613
50.4211	74.6568			43.9288	17.6508	8.75046		35.7391	92.8095	45.5072			19.1079	58.228			5.93614	71.3356	80.3469		26.5718	41.6664	23.8917			33.6495	12.3587	75.4178		59.4425	9.94632	45.621		91.9486	57.8195	118.194
84.686	100.581			59.4158	35.6863	8.75046		657.924	92.8095	42.33			39.5934	88.8992			40.4508	35.2013	77.7958		29.7093	22.2565	40.5258			41.0927	14.7526	132.453		27.751	12.3386	65.7778		48.2059	16.0867	96.938
66.1709	61.275			16.6412	30.5838	129.33		66.9074	49.9671	29.4985			61.2977	67.9862			27.4952	22.6992	49.9382		40.9924	55.3323	7.05393			51.3495	58.5732	15.7786		12.5013	26.6396	55.0656		25.6352	176.991	64.6362
72.8436	27.5648			16.6412	18.1471	87.298		50.4211	74.6568	29.4985			85.2422	39.6141			11.059	42.2852	15.6988		40.652	58.228	23.7867			35.1048	60.0912	32.8912		42.4842	70.0271	36.9121		65.5349	16.5931	60.3566
72.8436	32.4565			20.341	18.6455	64.2825		143.012	100.581	8.77216			76.7652	21.2435			23.6287	41.8333	48.956		39.5859	88.8992	47.8523			40.1766	29.9281	6.44777		41.2097	32.6693	7.88827		79.2237	18.2757	44.4677
120.359	27.5648			20.341	30.5838	114.667		50.4211	61.275	8.77216			33.2916	29.5363			7.57466	11.8691	85.5376		19.1079	67.9862	43.9922			39.8527	59.3264	55.0656		60.0371	12.3587	19.2664		102.275	116.92	5.73821
232.903	59.0951			46.1511	37.5608	64.2825		84.686	27.5648	22.0159			98.4825	10.5802			69.7215	43.1075	16.2667		39.5934	39.6141	41.4064			55.3931	16.8845	50.4602		72.3343	14.7526	74.3537		89.1629	77.8926	14.0958
75.4518	25.4949			65.9051	70.1081	24.625		41.1854	32.4565	57.477			65.8979	64.0017			38.8002	21.7111	53.7997		61.2977	21.2435	40.2931			34.3188	38.2049	43.6073		92.6943	60.0912	41.1049		144.481	25.747	27.2486
71.3818	33.1541			32.2559	17.4321	86.6247		41.1854	27.5648	11.6625			59.3442	29.3588			21.8529	66.9935	93.5716		49.0724	29.5363	36.0378			14.6256	41.7048	47.9103		84.1285	29.9281	79.6613		175.993	65.8892	27.2115
55.219	44.2142			22.1898	50.9703	24.625		72.8436	59.0951	77.0372			10.6689	10.9948			29.9399	51.2533	46.9095		85.2422	10.5802	26.9882			49.0724	58.3654	74.3537		82.9093	78.204	104.292		88.8868	57.3847	30.2805
66.1709	67.8264			21.981	14.0195	3.6242		72.8436	25.4949				24.2199	43.5237			61.4547	16.7143	98.2315		76.7652	64.1026				23.7662	39.8624	42.7112		106.979	16.8845	128.362		38.8707	56.2921	18.0439
71.3818	72.9807			11.9944	37.9239	40.9044		232.903	33.1541				19.8278	56.3067			60.4242	31.0942	22.378		98.4825	29.3588				31.8065	57.8195	16.9062		44.6939	38.2049	156.462		47.4519	66.3419	38.9081
65.1511	24.7254			6.4762	38.6784	9.89569		137.034	39.9107				89.0929	55.7564			12.4799	28.2365	17.9018		65.8979	29.1648				59.8382	16.0867	78.5456		42.2115	13.2734	34.6252		43.5941	178.034	14.3702
75.4518	81.1296			6.4762	20.0778	83.5299		71.3818	44.2142				32.571	26.7746			6.64148	11.0695	97.2411		59.3442	10.9948				107.916	176.991	71.1029		48.2059	16.8871	118.194		54.2445	61.8272	11.6911
39.3153	25.9889			11.9944	69.7593	9.89569		55.219	72.9807				122.565	23.7762			68.2357	60.5179	14.9709		10.6689	56.3067				59.4425	16.5931	74.0814		25.6352	39.8624	76.2394		23.515	23.4356	18.3987
120.72	96.2315			25.9656	109.293	50.5294		66.1709	25.5325				65.7607	57.9095			104.174	83.5185	69.7755		24.2199	55.7564				27.751	18.2757	69.4717		38.7252	57.8195	20.6816		37.8194	71.0435	14.4848
39.3153	96.2315			21.981	85.953	21.9128		71.3818	81.1296				97.0367	93.3536			76.6689	47.2994	29.7602		19.8278	26.7746				94.4206	40.3734	210.669		68.6292	16.0867	48.3113		134.267	36.9447	49.3995
65.1511	40.7693			25.9656	112.607	50.5294		39.3153	25.9889				36.996	56.2493			90.4654	42.1897	100.913		126.439	23.7762				42.4842	116.92	227.689		27.0511	12.1726	59.4857		21.106	64.1888	31.9861
55.6567	221.366			29.8489	85.953	99.3497		120.72	96.2315				25.5032	60.8526			47.1601	131.547	39.2077		65.7607	57.9095				41.2097	117.696	121.203		57.2625	45.5525	54.7329		107.042	11.6586	19.6717
55.6567	40.7693			25.0496	234.471	74.9137		39.3153	96.2315				20.8602	47.7139			42.1343	114.091	96.1307		97.0367	93.3536				60.0371	25.747	151.921		144.481	18.2757	40.3886		106.326	49.5173	21.1157
	112.597			7.98282	66.258	106.902		66.9074	40.7693					97.1333			106.627	49.0503	117.108		36.996	56.2493				72.3343	69.9952	40.9154		175.993	93.0948	5.73821		71.1518	24.8828	37.6928
	73.2317			30.3947	107.582	74.9137		55.6567	221.366					56.5176			103.175	50.6332	140.147		25.5032	60.8526				92.6943	35.8233	159.785		88.8868	77.8926	13.4358		111.343	35.2798	7.54884
	132.641			7.98282	51.2277	170.955		55.6567	40.7693					62.7083			100.14	16.9495	82.0218		20.8602	47.7139				111.32	66.3419	134.556		38.8707	44.2018	25.3999		48.4226	31.5997	5.61239
	112.597			14.571	17.4321	136.765			112.597					174.214			48.4365	74.9625	125.114			97.1333				82.9093	118.842	25.1884		47.4519	65.8892	24.8185		79.0261	42.7479	43.9727
	132.641			36.0339	125.469	232.398			73.2317					74.8453			65.7183	72.2722	84.591			56.5176				106.979	61.8272	118.194		43.5941	57.3847	18.0439		76.6662	7.45432	21.1321
	221.366			15.771	21.0979	117.974			132.641					69.1462			20.4299	47.4444	30.3844			62.7083				44.6939	23.4356	26.7549		54.2445	56.2921	30.0233		68.1695	20.5847	102.964
	186.355			21.3823	40.5181	117.974			112.597					75.3987			27.1347	6.15057	133.955			139.224				91.9486	71.0435	96.938		23.515	66.3419	14.3702		29.1019	47.0147	89.347
	28.1706			14.571	107.21	244.679			132.641					25.6228			48.9974	23.0497	54.8759			74.8453				48.2059	36.9447	64.6362		37.8194	34.1752	11.6911		116.085	37.534	93.234
	28.1706			37.6993	34.9748	43.5388			221.366					36.2047			79.4016	32.8717	32.4598			69.1462				25.6352	64.1888	60.3566		134.267	61.8272	18.3987		100.425	29.8128	20.9572
	25.4949			15.771	17.6508	13.5955			186.355					39.0595			19.0936	88.8847	82.9269			107.697				65.5349	11.6586	35.7686		21.106	23.4356	14.4848		117.521	35.2301	73.9932
	31.6621			14.6159	36.763	70.011			28.1706					49.3954			36.6034	25.284	109.089			25.6228				79.2237	21.0572	5.73821		107.042	71.0435	49.3995		81.5452	160.59	48.7932
	31.6621			14.6159	38.5536	96.8696			28.1706					25.5931			25.3559	59.0655	35.6604			36.2047				102.275	49.5173	14.0958		100.754	36.9447	31.9861		29.9479	43.5673	69.6981
	65.8841			21.3823	21.0071	13.5955			25.4949					34.1759			41.3752	67.1388	69.8743			39.0595				89.1629	24.8828	27.2486		71.1518	64.1888	19.6717		138.537	12.8839	39.8459
	234.078			75.1733	8.12691	141.883			31.6621					118.105			19.1958	7.20866	113.509			49.3954				144.481	35.2798	27.2115		48.4226	11.6586	45.3629		47.8718	28.4141	41.309
	5.32945			16.3539	18.1471	43.5388			31.6621					48.3934			54.4403	40.0604	35.5328			25.5931				175.993	31.5997	18.0439		79.0261	21.0572	8.34856		57.1182	23.895	18.9531
	5.32945			47.6511	18.6455	38.3411			59.6067					46.9061			53.9877	46.803	38.4836			21.1542				88.8868	42.7479	38.9081		76.6662	5.40041	37.6928		21.3515	2.77402	46.4586
	81.1296			38.6852	39.6111	38.3411			65.8841					35.9944			76.6993	22.2565	45.4239			34.1759				38.8707	7.45432	14.3702		68.1695	35.2798	7.54884		14.0515	29.8802	76.574
	47.5179			24.7869	33.0466	59.1228			25.5325					46.3513			28.7506	55.3323	91.0691			46.9061				47.4519	20.5847	11.6911		29.1019	31.5997	5.61239		55.8391	45.7604	78.7221
	25.9889			16.3539	71.3246	21.9128			81.1296					12.2109			51.9477	58.228	50.0737			35.9944				43.5941	47.0147	18.3987		116.085	42.7479	28.8501		10.6246	5.82458	46.195
	83.8133			33.2089	37.5608	94.3127			47.5179					73.1649			30.6997	12.6916	15.2143			46.3513				42.973	37.534	14.4848		21.224	7.45432	21.1321		56.3888	27.5069	5.78527
	82.8642			19.3117	35.9782	50.0145			25.9889					63.7378			21.7111	40.2442	96.2918			12.2109				130.044	29.8128	49.3995		117.521	20.5847	102.964		15.1038	27.0292	17.3062
	69.1067			19.3117	14.0195	19.1036			83.8133					47.5634			9.03796	22.8862	58.6194			73.1649				54.2445	35.2301	31.9861		81.5452	47.0147	89.347		59.8444	46.0392	91.5698
	160.619			52.2471	58.0255	5.16834			69.1067					7.3507			37.6423	39.5695	32.7518			47.5634				23.515	160.59	19.0273		29.9479	37.534	93.234		80.719	25.1617	60.8476
	78.3091			18.4237	49.4307	52.6918			160.619					52.7282			31.0264	40.8738	41.9398			125.228				159.109	43.5673	19.6717		47.9849	29.8128	8.78493		68.7469	64.2692	48.9099
	83.8133			28.6169	53.6316	18.4089			78.3091					27.9149			24.7422	27.2487	43.3435			52.7282				37.8194	12.8839	21.1157		47.8718	35.2301	73.9932		53.5894	59.1925	46.2234
	60.0658			21.6358	37.9239	39.6044			64.5096					11.0867			28.8264	35.1536	24.1238			27.9149				134.267	28.4141	37.6928		57.1182	43.5673	11.216		43.9828	31.3471	40.6824
	14.4387			18.4237	20.0778	18.4089			60.0658					40.4545			27.7138	26.1325	24.9453			11.0867				21.106	23.895	7.54884		21.3515	12.8839	69.6981		49.0922	19.0898	59.0298
	14.4387			21.6358	53.6316	51.8196			14.4387					54.1307			24.5426	26.8054	41.6244			40.4545				107.042	2.77402	5.61239		14.0515	23.895	21.8159		23.7668	52.5345	71.7952
	78.3091			44.7337	64.5694	9.04162			14.4387					25.6171			25.1275	35.0226	11.5313			50.1889				106.326	29.8802	43.9727		55.8391	2.77402	8.84701		11.7426	25.2889	36.0323
	60.0658			9.58319	103.357	9.04162			56.6657					68.2127			38.5343	39.3623	17.2554			25.6171				71.1518	45.7604	21.1321		10.6246	26.5374	11.125		40.3989	44.6396	68.4671
	54.9848			9.58319	76.2413	12.2836			60.0658					18.5978			31.9615	42.4516	9.08864			68.2127				111.343	5.82458	102.964		9.09638	45.7604	48.0695		30.3907	17.4933	32.5918
	103.302			35.7391	76.4713	34.2036			54.9848					39.8944			26.5718	60.905	16.1653			18.5978				48.4226	27.5069	89.347		56.3888	5.82458	18.9531		55.5667	27.2516	20.295
	52.9742			42.0881	61.275	25.0254			103.302					39.4478			20.5386	51.2719	11.8783			39.8944				79.0261	41.7782	93.234		15.1038	27.5069	41.0464		34.5276	73.0232	16.5359
	22.9545			42.0881	52.6918	28.1932			40.1683					77.0416			29.7093	63.744	44.2487			26.8653				76.6662	27.0292	20.9572		26.7601	39.1769	41.1501		59.3597	91.7645	18.0594
	8.59776			107.241	27.5648	5.50636			37.2824					49.0946			43.8401	39.6141	25.2105			40.5662				68.1695	46.0392	73.9932		6.60945	27.0292	46.195		47.3495		43.4117
	8.59776			56.8141	32.4565	21.137			37.2824					53.7087			70.5061	21.2435	24.244			39.4478				29.1019	25.1617	48.7932		44.482	46.0392	5.78527		52.2512		39.6928
	32.3952			236.143	27.5648	56.3357			22.9545					47.5159			48.1065	29.5363	19.4545			77.0416				116.085	16.8111	69.6981		50.5475	15.1238	17.3062		31.4136		10.4776
	47.388			58.2083	59.0951	35.7365			8.59776					68.4873			67.1085	10.5802	30.186			49.0946				100.425	79.6368	57.0075		53.5894	31.837	36.7982		10.5368		28.6833
	22.9545			57.3695	33.1541	9.15551			8.59776					92.6037			40.9924	22.4107	15.4163			53.7087				117.521	23.9489	39.8459		43.9828	43.3401	11.5797		95.895		45.7946
	41.2649			50.4211	15.4159	28.1932			32.3952					28.4049			40.652	33.1939	24.6897			47.5159				81.5452	64.2692	47.7915		49.0922	22.7144	46.6072		37.099		30.5625
	52.9742			108.97	39.9107	23.9764			47.388					48.7397			32.7769	29.1648	9.49815			68.4873				29.9479	59.1925	50.8309		23.7668	31.3471	42.3778		8.1486		30.9363
	14.6088			50.4211	44.2142	82.3452			22.9545					14.4079			19.1079	10.9948	25.0512			92.6037				138.537	8.11304	18.9531		11.7426	19.0898	46.2234		16.4324		57.2689
	32.3952			84.686	52.2225	11.6625			41.2649					67.1359			39.5934	34.2393	40.4672			28.4049				47.8718	31.3471	46.4586		40.3989	62.7349	40.6824		47.2864		10.2453
	49.786			66.1709	29.7521	9.51855			52.9742					44.6911			61.2977	9.17292	14.009			48.7397				57.1182	19.0898	76.574		14.5329	25.2889	59.0298		9.98426		25.5357
	14.6088			84.686	25.5325	15.5602			14.6088					10.9016			85.2422	24.093	38.1182			14.4079				21.3515	52.5345	78.7221		55.5667	39.4399	71.7952		89.1479		22.2343
	41.2649			108.073	75.4227	54.797			32.3952					63.5855			36.1147	26.7746	52.0624			67.1359				14.0515	25.2889	46.195		34.5276	17.4933	25.1201		95.6205		22.5479
	50.033			180.571	29.7521	34.2243			49.786					115.654			53.3647	8.79755	33.7884			44.6911				55.8391	44.6396	5.78527		42.1682	27.2516	36.0323		27.7328		23.2028
	39.2855			71.5877	29.9677	100.387			14.6088					29.4701			44.7615	14.4547	48.5254			10.9016				10.6246	17.4933	17.3062		47.3495	29.866	51.0526		15.529		65.9029
	84.8875			72.0214	52.2225	119.681			41.2649					73.4233			71.7837	41.7412	107.843			63.5855				56.3888	42.8885	91.5698		52.2512	91.7645	68.4671		31.5126		10.0299
	39.2855			71.5877	25.9889	127.898			50.033					24.9105			73.9153	23.7762	51.0976			115.654				15.1038	73.0232	60.8476		31.4136		32.5918		34.5642		14.9411
	69.5387			149.836	96.2315	90.8068			39.2855					52.1668			129.495	57.9095	101.066			29.4701				59.8444	67.5951	74.8187		103.692		11.7298		38.6886		17.6606
	69.5387			35.9436	96.2315	34.2243			84.8875					48.6778			30.5788	93.3536	64.7243			73.4233				80.719		46.2234		10.5368		6.53875		35.8225		45.1893
	95.5944			35.9436	102.146	120.543			39.2855					16.5362			32.8995	30.8407	22.9289			24.9105				68.7469		40.6824		37.099		15.6163		49.3725		14.2266
	36.9582			46.0365	40.7693	29.379			69.5387					18.5868			59.3442	56.2493	40.3181			52.1668				53.5894		70.8232		8.1486		21.1948		31.7184		28.3562
	61.5567			34.8605	16.7512	75.4402			69.5387					7.20236			46.4199	60.8526	29.434			48.6778				43.9828		71.7952		16.4324		24.1878		45.2304		25.9452
	61.5567			55.219	16.7512	32.8288			95.5944					9.02019			10.6689	44.2947	43.505			16.5362				49.0922		25.1201		28.8033		10.4776		40.0068		27.5265
	36.9582			66.1709	105.25	29.379			12.7832					53.6736			24.2199	51.7742	40.7695			17.4136				23.7668		36.0323		9.98426		25.3263		63.323		8.57627
	50.9152			34.8605	40.7693	32.8288			12.7832					69.0999			19.8278	47.7139	11.0178			18.5868				11.7426		11.1556		66.4308		17.7914		37.2377		31.529
	57.2314			39.3153	112.597	75.4402			39.8194					15.7828			112.421	86.8534	24.4623			7.20236				40.3989		68.4671		60.9826		30.9363		47.3589		25.8271
	39.1074			60.6327	73.2317	22.9555			99.8222					84.1337			3.49949	56.5176	32.5956			105.212				30.3907		32.5918		55.7058		54.0648		52.0683		16.8417
	29.5971			120.72	16.4251	28.2033			61.5567					122.07			65.7607	62.7083	31.3903			9.02019				55.5667		11.7298		21.9128		10.2453		47.6714		23.4696
	52.7419			39.3153	81.6837	48.8979			36.9582					46.7458			86.1375	55.9112	32.7765			53.6736				34.5276		16.5359		11.0643		25.5357		29.6098		25.0462
	29.946			66.9074	81.6837	28.2033			50.9152					18.6611			36.996	58.605	30.3492			69.0999				59.3597		18.0594		6.36032		22.2343		58.8421		9.26132
	56.6559			38.1239	16.4251	10.1291			39.8194					11.6705			40.9015	58.8677	48.6882			23.0044				47.3495		43.4117		20.2726		22.5479		16.7385		7.16028
	39.3575			38.1239	105.25	10.1291			57.2314					11.5023			25.5032	74.8453	50.4937			15.7828				52.2512		39.6928		38.6886		23.2028		50.9683		33.3266
	29.946			55.6567	145.624	46.2406			39.1074					24.7973			29.724	91.4151	19.5353			84.1337				31.4136		10.4776		35.8225		23.01		13.1691		23.276
	29.5971			108.073	156.587	69.5224			29.5971					124.205			20.4334	31.523	11.6243			122.07				66.8613		28.6833		49.3725		10.0299		31.7465		9.69245
	39.1074			108.716	28.1706	107.642			18.6611					98.5816			21.2425	25.6228	26.6101			56.2929				10.5368		56.4741		31.7184		23.1844		29.3927		8.07912
	28.5454				28.1706	107.642			52.7419					8.57011				36.2047	68.6532			46.7458				95.895		45.7003		24.4607		17.6606		7.61679		30.569
	51.6569				59.6067	216.9			18.6611					40.607				39.0595	70.668			43.7054				37.099		41.8553		16.969		25.4329		31.3601		24.7664
	56.6559				31.6621	45.0373			11.6705					21.7469				17.1777	15.841			17.4271				8.1486		57.2689		40.0068		15.1331		46.7686		11.8754
	42.8811				31.6621	16.727			11.6705					20.7839				24.3226	17.958			22.3015				16.4324		30.27		63.323		14.2266		47.3525		9.39995
	20.8197				94.4124	7.12444			25.9311					24.0674				160.59	32.5369			56.794				47.2864		25.5357		4.07168		28.3562		9.99557		9.70661
	64.8288				94.4124	12.3644			29.946					40.1851				111.446	15.8651			24.7973				9.98426		22.5479		30.8321		25.9452		52.2435		44.7976
	24.0082				59.6067	31.5004			29.5971					20.9872				21.1542	42.4757			124.205				48.2715		23.2028		47.3589		18.3003		7.4181		31.6179
	32.6424				15.4159	31.5004			32.7712					47.9614				28.8	11.1556			40.387				89.1479		53.1387		52.0683		8.57627		72.5519		7.29441
	12.6804				25.5325	5.50636			32.7712					54.1099				12.7158	21.9884			47.5326				95.6205		10.0299		47.6714		25.8271		32.5157		33.7955
	7.40985				75.6807	31.442			39.1074					8.95956				18.3111	13.5434			98.5816				27.7328		14.9411		29.6098		23.4696				23.3672
	12.6804				75.6807	35.163			28.5454					42.633				17.3744	38.5399			8.57011				15.529		17.6606		47.4254		37.6906				20.6259
	7.40985				44.0565	21.8467			51.6569					9.71254				20.7896	41.6423			40.607				31.5126		45.1893		16.7385		9.26132
	24.0082				44.0565	35.163			56.072					40.2181				46.3513	24.6475			21.7469				34.5642		14.2266		34.8304		7.16028
	22.107				25.9889	5.58535			42.8811					15.3675				12.2109	20.4999			20.7839				38.6886		28.3562		13.1691		33.3266
	38.0617				83.8133	10.1754			20.8197					23.1962				73.1649	16.005			24.0674				35.8225		25.9452		31.7465		23.276
					82.8642	5.16834			64.8288									63.7378	36.3654			40.1851				49.3725		27.5265		19.2996		9.69245
					69.1067	100.183			24.0082									47.5634	41.4389			20.9872				31.7184		8.57627		29.3927		11.7316
					138.756	33.71			32.6424									124.103	44.3906			47.9614				45.2304		31.529		7.61679		30.569
					78.3091	19.1036			12.6804									52.7282	51.1212			54.1099				40.0068		25.8271		31.3601		24.7664
					64.5096	25.408			7.40985									27.9149	9.23715			8.95956				63.323		16.8417		46.7686		11.8754
					60.0658	10.1756			12.6804									11.0867	18.6709			42.633				37.2377		23.4696		47.3525		17.5183
					14.4387	121.291			7.40985									40.4545	17.5914			9.71254				47.3589		37.6906		9.99557		8.37001
					14.4387	100.183			24.0082									50.1889	4.05024			40.2181				52.0683		9.26132		52.2435		9.70661
					78.3091	10.1756			22.107									25.6171	20.3819			15.3675				47.6714		7.16028		7.4181		38.3336
					44.2834	58.0129			58.7779									31.6999	65.4314			56.6029				29.6098		33.3266		72.5519		15.5836
					24.884	7.12444			38.0617									18.5978	28.2282			23.1962				58.8421		23.276		32.5157		7.29441
					103.302	32.4569			100.532									27.2132	30.2806			96.3115				16.7385		9.69245				13.3582
					24.884	32.4569												39.4955	6.57587							50.9683		8.07912				20.5753
					40.1683	25.0254												26.8653	20.968							13.1691		30.569				20.6259
					6.97247	12.2836												43.852	12.1213							31.7465		24.7664
					6.97247	32.4268												37.8084	45.2643							29.3927		11.8754
					23.3887	21.137												57.9766	23.8917							7.61679		9.39995
					22.9545	38.0458												8.85668	40.5258							31.3601		9.70661
					35.4929	9.15551												23.4903	10.9612							46.7686		44.7976
					5.20096	8.81079												45.4066	15.8641							47.3525		31.6179
					5.20096	8.81079												49.0946	7.05393							9.99557		7.29441
					8.59776	8.77216												53.7087	47.8523							52.2435		33.7955
					32.3952	38.0458												47.5159	17.9827							7.4181		23.3672
					23.3887	8.77216												44.656	43.9922							72.5519		20.6259
					32.035	55.2415												30.8084	20.6822							33.7533
					22.9545	22.0159												13.3583	41.4064							32.5157
					35.4929	57.477												28.4049	40.2931
					72.8197	40.2367												50.0269	50.3968
					52.9742	9.51855												21.9333	6.42284
					14.6088	11.6625												14.4079	36.0378
					32.3952	5.58535												38.7391	17.2554
					49.786	74.7757												44.6911	19.69
					25.0233	23.9236												19.3829	49.2969
					14.6088	34.7852												10.9016	21.5849
					41.2649	97.4055												63.5855	16.9936
					25.0233	23.9236												35.8555	55.0394
					66.3269	38.032												9.7957	22.2312
					39.2855	34.7852												29.4701	54.1923
					21.7634													41.0017
					44.7158													48.9482
					39.2855													24.9105
					21.7634													52.1668
					46.5525													11.0656
					44.7158													57.4219
					20.8052													48.6778
					51.5598													60.5122
					51.4037													12.3712
					23.4897													49.3215
					19.2667													43.4262
					51.6659													16.5362
					12.7832													62.1119
					12.7832													50.8671
					16.0692													55.5826
					19.2667													45.6656
					51.6659													53.5295
					69.7142													36.4986
					39.8194													7.20236
					27.7996													21.8779
					16.0692													39.6726
					8.73041													21.1356
					8.73041													16.6954
					51.5598													9.02019
					15.7366													28.055
					36.9582													68.2208
					47.702													10.1997
					32.7983													38.4028
					39.8194													34.2831
					22.1039													20.4129
					57.2314													15.7828
					39.1074													55.9749
					29.5971													30.7802
					25.9311													22.7378
					52.7419													62.5987
					24.783													19.9454
					24.783													22.3015
					25.9311													11.5023
					47.9877													24.7973
					49.8556													34.7441
					29.5971													8.73716
					32.7712													40.387
					32.7712													28.6589
					39.1074													52.753
					28.5454													51.7505
					51.6569													19.7117
					17.73													41.0683
					20.5879													21.1107
					17.73													33.788
					13.3088													21.7469
					42.8811													14.4263
					20.8197													24.0674
					13.3088													26.3806
					24.2374													40.1851
					24.0082													20.9872
					32.6424													40.2469
					12.6804													54.1099
					7.40985													8.95956
					12.6804													42.633
					7.40985													9.71254
					9.68575													6.36711
					24.0082													40.2181
					22.107													15.3675
					58.7779													48.6561
					21.3675													6.58546
					7.2702													23.1962
					7.2702													17.6493
					90.4217													55.6608

## Sheet: Supp Fig. 2
Supp Fig. 2a Noise setting 1							Supp Fig. 2a Noise setting 2							Supp Fig. 2a Noise setting 3							Supp Fig. 2a Noise setting 4
Iterations	1	2	3	4	5		Iterations	1	2	3	4	5		Iterations	1	2	3	4	5		Iterations	1	2	3	4	5
RMSE	3.25177	1.84608	1.81337	1.81337	1.81337		RMSE	0.88681	0.844275	0.844275	0.844275	0.844275		RMSE	0.232878	0.232878	0.232878	0.232878	0.232878		RMSE	0.0214476	0.0214476	0.0214476	0.0214476	0.0214476
	2.68624	1.75194	1.66927	1.66927	1.66927			0.905792	0.731645	0.731645	0.731645	0.731645			0.209304	0.209304	0.209304	0.209304	0.209304			0.0535164	0.0535164	0.0535164	0.0535164	0.0535164
	2.72165	1.77037	1.73339	1.73339	1.73339			0.937096	0.835789	0.831353	0.831353	0.831353			0.20032	0.20032	0.20032	0.20032	0.20032			0.0401497	0.0401497	0.0401497	0.0401497	0.0401497
	2.88165	2.16491	1.95895	1.94983	1.94983			0.962636	0.935421	0.935421	0.935421	0.935421			0.226	0.226	0.226	0.226	0.226			0.0335261	0.0335261	0.0335261	0.0335261	0.0335261
	3.18253	2.13124	2.11386	2.10988	2.10691			1.04488	0.885846	0.884853	0.884853	0.884853			0.225805	0.221874	0.221874	0.221874	0.221874			0.0480833	0.0480833	0.0480833	0.0480833	0.0480833
	2.32156	1.43484	1.40656	1.40656	1.40656			0.661051	0.631193	0.629794	0.629794	0.629794			0.187254	0.187254	0.187254	0.187254	0.187254			0.0410366	0.0410366	0.0410366	0.0410366	0.0410366
	2.67905	1.76389	1.71698	1.70958	1.70958			0.85169	0.767252	0.767252	0.767252	0.767252			0.218842	0.218842	0.218842	0.218842	0.218842			0.0383667	0.0383667	0.0383667	0.0383667	0.0383667
	2.99804	2.11937	2.10285	2.10285	2.10285			0.927782	0.899164	0.898445	0.898445	0.898445			0.251515	0.251515	0.251515	0.251515	0.251515			0.0335261	0.0335261	0.0335261	0.0335261	0.0335261
	2.70917	1.88371	1.72698	1.71982	1.71982			0.870914	0.828302	0.828302	0.828302	0.828302			0.254661	0.254661	0.254661	0.254661	0.254661			0.0406448	0.0406448	0.0406448	0.0406448	0.0406448
	2.56084	1.80509	1.78717	1.78717	1.78717			0.816613	0.775624	0.775624	0.775624	0.775624			0.233957	0.233957	0.233957	0.233957	0.233957			0.0678823	0.0678823	0.0678823	0.0678823	0.0678823
	2.6597	1.71274	1.68512	1.68512	1.68512			0.81971	0.780241	0.775786	0.775786	0.775786			0.206824	0.206824	0.206824	0.206824	0.206824			0.054037	0.054037	0.054037	0.054037	0.054037
	3.04317	2.10748	2.07533	2.07401	2.07401			1.03565	0.992502	0.992502	0.992502	0.992502			0.275841	0.275841	0.275841	0.275841	0.275841			0.061709	0.061709	0.061709	0.061709	0.061709
	2.97445	2.14515	2.13062	2.13062	2.13062			0.932935	0.839709	0.839709	0.839709	0.839709			0.218586	0.216795	0.216795	0.216795	0.216795			0.0425676	0.0425676	0.0425676	0.0425676	0.0425676
	3.23309	2.16726	2.13726	2.13726	2.13726			1.05792	0.960033	0.959133	0.958509	0.958509			0.212151	0.212151	0.212151	0.212151	0.212151			0.0586174	0.0586174	0.0586174	0.0586174	0.0586174
	3.50928	2.26431	2.20819	2.20203	2.20203			1.02548	0.979888	0.977544	0.977544	0.977544			0.238411	0.238411	0.238411	0.238411	0.238411			0.0558928	0.0558928	0.0558928	0.0558928	0.0558928
	3.43054	2.49549	2.4827	2.4827	2.4827			1.08953	1.04407	1.04261	1.04261	1.04261			0.259915	0.259915	0.259915	0.259915	0.259915			0.0551362	0.0551362	0.0551362	0.0551362	0.0551362
	3.96505	3.04476	2.78636	2.78636	2.78636			1.23848	1.20127	1.20127	1.20127	1.20127			0.297214	0.297214	0.297214	0.297214	0.297214			0.0620967	0.0620967	0.0620967	0.0620967	0.0620967
	1.73489	0.923073	0.898853	0.898853	0.898853			0.583507	0.512597	0.512597	0.512597	0.512597			0.163902	0.163902	0.163902	0.163902	0.163902			0.0291204	0.0291204	0.0291204	0.0291204	0.0291204
	2.47763	1.47907	1.46771	1.46771	1.46771			0.762396	0.729808	0.729808	0.729808	0.729808			0.182198	0.182198	0.182198	0.182198	0.182198			0.0392428	0.0392428	0.0392428	0.0392428	0.0392428
	3.20504	2.28857	2.26979	2.26979	2.26979			1.00655	0.987008	0.984447	0.984447	0.984447			0.271846	0.269206	0.269206	0.269206	0.269206			0.0420476	0.0420476	0.0420476	0.0420476	0.0420476
	3.45391	2.53003	2.33817	2.33649	2.33649			1.21326	1.07425	1.06975	1.06975	1.06975			0.276159	0.276159	0.276159	0.276159	0.276159			0.0455631	0.0455631	0.0455631	0.0455631	0.0455631
	3.22385	2.20638	2.18212	2.17662	2.17662			1.05295	1.00609	1.00609	1.00609	1.00609			0.220699	0.220699	0.220699	0.220699	0.220699			0.0370945	0.0370945	0.0370945	0.0370945	0.0370945
	3.9903	2.86811	2.52738	2.52202	2.52202			1.19045	1.16251	1.16251	1.16251	1.16251			0.258867	0.258867	0.258867	0.258867	0.258867			0.0578965	0.0578965	0.0578965	0.0578965	0.0578965
	2.03003	1.20359	1.1791	1.1655	1.1655			0.629622	0.525966	0.523202	0.523202	0.523202			0.157315	0.157315	0.157315	0.157315	0.157315			0.0421426	0.0421426	0.0421426	0.0421426	0.0421426
	3.72857	2.98049	2.8222	2.81848	2.81848			1.20014	1.18295	1.18295	1.18295	1.18295			0.2801	0.2801	0.2801	0.2801	0.2801			0.0695414	0.0695414	0.0695414	0.0695414	0.0695414
	1.99237	1.17799	1.15562	1.15562	1.15562			0.656585	0.524923	0.524923	0.524923	0.524923			0.148593	0.148593	0.148593	0.148593	0.148593			0.0501996	0.0501996	0.0501996	0.0501996	0.0501996
	3.34972	2.37663	2.33638	2.33347	2.33347			1.09213	1.05313	1.05313	1.05313	1.05313			0.267634	0.267634	0.267634	0.267634	0.267634			0.0501597	0.0501597	0.0501597	0.0501597	0.0501597
	3.37139	2.52683	2.49524	2.49524	2.49524			0.98626	0.960387	0.960387	0.960387	0.960387			0.248306	0.248306	0.248306	0.248306	0.248306			0.0568507	0.0568507	0.0568507	0.0568507	0.0568507
	3.31075	2.49235	2.32168	2.30802	2.30802			1.04685	1.00407	1.00283	1.00283	1.00283			0.277849	0.277849	0.277849	0.277849	0.277849			0.052	0.052	0.052	0.052	0.052
	1.68701	1.09098	1.04228	1.03416	1.03416			0.584277	0.503456	0.503456	0.503456	0.503456			0.17229	0.17229	0.17229	0.17229	0.17229			0.0671714	0.0671714	0.0671714	0.0671714	0.0671714
	2.0791	1.15925	1.15176	1.15176	1.15176			0.75506	0.607286	0.604248	0.604248	0.604248			0.175146	0.175146	0.175146	0.175146	0.175146			0.0380526	0.0380526	0.0380526	0.0380526	0.0380526
	3.24679	2.16715	2.13707	2.13707	2.13707			1.06225	0.964324	0.964324	0.964324	0.964324			0.23842	0.23842	0.23842	0.23842	0.23842			0.0491935	0.0491935	0.0491935	0.0491935	0.0491935
	4.20707	3.14608	2.81812	2.81317	2.81317			1.37037	1.225	1.22194	1.22194	1.22194			0.306242	0.306242	0.306242	0.306242	0.306242			0.0594306	0.0594306	0.0594306	0.0594306	0.0594306
	3.9759	2.68903	2.61165	2.61165	2.61165			1.17303	1.1418	1.14103	1.14103	1.14103			0.324031	0.324031	0.324031	0.324031	0.324031			0.0713863	0.0713863	0.0713863	0.0713863	0.0713863
	3.39049	2.36605	2.19977	2.1957	2.1957			1.19222	1.04144	1.03913	1.03788	1.03788			0.257519	0.257519	0.257519	0.257519	0.257519			0.0712461	0.0712461	0.0712461	0.0712461	0.0712461
	2.96137	1.9926	1.93598	1.9292	1.9292			0.864074	0.82531	0.82531	0.82531	0.82531			0.228517	0.228517	0.228517	0.228517	0.228517			0.0520384	0.0520384	0.0520384	0.0520384	0.0520384
	3.34675	2.067	2.04193	2.04193	2.04193			1.07628	1.04173	1.04053	1.04053	1.04053			0.255006	0.250448	0.250448	0.250448	0.250448			0.0488672	0.0488672	0.0488672	0.0488672	0.0488672
	4.19167	3.15403	3.11608	3.11608	3.11608			1.47025	1.32512	1.32512	1.32512	1.32512			0.334807	0.334807	0.334807	0.334807	0.334807			0.0675278	0.0675278	0.0675278	0.0675278	0.0675278
	4.00416	2.93161	2.89294	2.89294	2.89294			1.24058	1.20098	1.20098	1.20098	1.20098			0.27324	0.27324	0.27324	0.27324	0.27324			0.0813634	0.0813634	0.0813634	0.0813634	0.0813634
	4.00063	2.76969	2.73579	2.73579	2.73579			1.24132	1.21875	1.21875	1.21875	1.21875			0.271956	0.271956	0.271956	0.271956	0.271956			0.0657571	0.0657571	0.0657571	0.0657571	0.0657571
	2.9876	2.22592	2.21403	2.21403	2.21403			1.00859	0.978125	0.978125	0.978125	0.978125			0.253701	0.253701	0.253701	0.253701	0.253701			0.0541479	0.0541479	0.0541479	0.0541479	0.0541479
	3.772	2.81689	2.77872	2.77872	2.77872			1.27122	1.15625	1.15625	1.15625	1.15625			0.304821	0.304821	0.304821	0.304821	0.304821			0.0491121	0.0491121	0.0491121	0.0491121	0.0491121
	3.69635	2.67869	2.6721	2.6721	2.6721			1.16535	1.11953	1.11953	1.11953	1.11953			0.254558	0.254558	0.254558	0.254558	0.254558			0.0602661	0.0602661	0.0602661	0.0602661	0.0602661
	3.85332	2.80405	2.6409	2.63659	2.63659			1.30225	1.12419	1.12102	1.12102	1.12102			0.333335	0.333335	0.333335	0.333335	0.333335			0.0424735	0.0424735	0.0424735	0.0424735	0.0424735
	3.73267	2.88296	2.86726	2.86726	2.86726			1.19946	1.16222	1.16222	1.16222	1.16222			0.285468	0.285468	0.285468	0.285468	0.285468			0.0629285	0.0629285	0.0629285	0.0629285	0.0629285
	3.08229	1.83728	1.78017	1.78017	1.78017			0.891204	0.80667	0.80667	0.80667	0.80667			0.25575	0.249167	0.249167	0.249167	0.249167			0.0213542	0.0213542	0.0213542	0.0213542	0.0213542
	3.55668	2.71481	2.69435	2.69211	2.69211			1.13174	1.07468	1.07468	1.07468	1.07468			0.284514	0.284514	0.284514	0.284514	0.284514			0.0689348	0.0689348	0.0689348	0.0689348	0.0689348
	3.7133	2.49025	2.45365	2.45365	2.45365			1.20056	1.18635	1.18568	1.18568	1.18568			0.281823	0.281823	0.281823	0.281823	0.281823			0.07313	0.07313	0.07313	0.07313	0.07313
	3.58037	2.40592	2.33458	2.33458	2.33458			1.2231	1.1959	1.1959	1.1959	1.1959			0.29308	0.29308	0.29308	0.29308	0.29308			0.044587	0.044587	0.044587	0.044587	0.044587
	3.80367	2.86054	2.72928	2.72232	2.72232			1.29019	1.23693	1.2339	1.2339	1.2339			0.289821	0.289821	0.289821	0.289821	0.289821			0.0834506	0.0834506	0.0834506	0.0834506	0.0834506
Supp Fig. 2b Running time evaluation
Noise settings	1	2	3	4
Running time (s)	0.444188	0.272314	0.149461	0.0815027
	0.367867	0.236252	0.0888486	0.0545831
	0.301986	0.223703	0.0939967	0.0553826
	0.349335	0.253636	0.100653	0.0593433
	0.348566	0.252543	0.138898	0.0564155
	0.31117	0.197116	0.0629721	0.0354822
	0.313982	0.214998	0.0730995	0.0472015
	0.348834	0.263646	0.0955443	0.0579139
	0.381762	0.245787	0.0966393	0.0494448
	0.3507	0.265259	0.111617	0.047374
	0.359195	0.253243	0.0998955	0.0527173
	0.394181	0.29798	0.110566	0.0576441
	0.323164	0.224589	0.113774	0.0486871
	0.335051	0.229771	0.0790673	0.0516537
	0.31719	0.205162	0.0726462	0.0503038
	0.325756	0.234172	0.0844459	0.0554967
	0.341915	0.233076	0.101533	0.0660071
	0.355239	0.198888	0.0576106	0.0326806
	0.324505	0.208976	0.0768297	0.04366
	0.340249	0.225389	0.119358	0.0560453
	0.331482	0.238992	0.0947682	0.0635057
	0.339926	0.238477	0.0927235	0.0602797
	0.343885	0.211196	0.0887024	0.0592081
	0.313545	0.208687	0.0591687	0.0366366
	0.325547	0.211322	0.103489	0.0657483
	0.325702	0.207401	0.0641688	0.0384076
	0.32056	0.246462	0.0936329	0.0654857
	0.313631	0.215297	0.0821371	0.052683
	0.307964	0.210015	0.0823277	0.0517705
	0.346562	0.198157	0.058998	0.033143
	0.318653	0.199364	0.0642125	0.0391811
	0.317344	0.228662	0.0991933	0.0742146
	0.323647	0.218166	0.104306	0.0708982
	0.318367	0.233994	0.108717	0.0668351
	0.334279	0.254722	0.0980766	0.0609588
	0.287468	0.199235	0.0823956	0.0470837
	0.311119	0.215771	0.137791	0.0639655
	0.340507	0.239349	0.107953	0.0720112
	0.324419	0.218674	0.105056	0.0678597
	0.332967	0.230359	0.0959043	0.0632327
	0.313287	0.254381	0.106134	0.0603636
	0.325823	0.226437	0.105524	0.0687395
	0.317701	0.229736	0.106352	0.0683577
	0.337767	0.257017	0.105982	0.0675482
	0.339649	0.236532	0.103384	0.066178
	0.26521	0.20184	0.12822	0.0476801
	0.317779	0.248168	0.0968023	0.0670759
	0.323599	0.248211	0.105299	0.078854
	0.355234	0.229218	0.0966097	0.0779069
	0.323897	0.227754	0.102083	0.0683006

## Sheet: Supp Fig. 3
Noise setting 1							Noise setting 2							Noise setting 3							Noise setting 4
Method	Raw	DIMR	NTHM	MTHM			Method	Raw	DIMR	NTHM	MTHM			Method	Raw	DIMR	NTHM	MTHM			Method	Raw	DIMR	NTHM	MTHM
RMSE	3.23651	0.829865	0.977053	0.985211			RMSE	0.597478	0.223982	0.202909	0.229129			RMSE	0.163438	0.048	0.053066	0.0595987			RMSE	0.0758683	0.0357771	0.0484974	0.054037
	3.16683	0.817699	0.999418	0.954063				0.661042	0.214093	0.204802	0.194216				0.142674	0.0523832	0.0611882	0.0660606				0.106358	0.0505964	0.0513809	0.0640937
	3.09781	0.847271	1.00688	0.971823				0.575993	0.191478	0.179789	0.205173				0.12482	0.0672309	0.07313	0.0724707				0.0737835	0.0474552	0.0482079	0.0420951
	3.13669	0.845759	0.995018	0.994471				0.674673	0.210019	0.212038	0.215944				0.183652	0.048	0.0572363	0.0574456				0.0677052	0.0552449	0.0573411	0.049558
	3.22151	0.807562	0.989485	0.85751				0.655109	0.189916	0.190179	0.230356				0.116121	0.0528015	0.051264	0.0715821				0.0929301	0.0481248	0.0338821	0.0434051
	3.12244	0.752476	0.957994	0.8334				0.683497	0.167905	0.171032	0.192177				0.167344	0.0333467	0.0495984	0.080025				0.0889044	0.0438634	0.042	0.056356
	3.22559	0.887784	1.08513	1.04132				0.70822	0.196815	0.218	0.212951				0.149117	0.0555698	0.0648074	0.074081				0.0794229	0.0480833	0.0553173	0.0537401
	3.15676	0.823109	1.01511	1.00982				0.629978	0.223634	0.216933	0.256835				0.126174	0.0476235	0.05755	0.0754188				0.091433	0.0535537	0.0597662	0.064436
	3.1159	0.864009	1.06071	0.958061				0.672764	0.219107	0.197616	0.223114				0.182757	0.0508331	0.0524976	0.0446766				0.0732666	0.0384708	0.0382099	0.0401497
	3.23427	0.88528	1.0639	1.03901				0.616286	0.225991	0.222576	0.229574				0.134015	0.0318748	0.0640625	0.074027				0.10583	0.0387814	0.0489081	0.0712741
	3.22304	0.879213	1.09077	1.0485				0.611506	0.222639	0.211036	0.226424				0.168985	0.0510686	0.056107	0.0652074				0.0815107	0.0487442	0.048621	0.0763413
	3.23822	0.90404	1.04167	1.10734				0.63638	0.22474	0.232233	0.251078				0.143583	0.0581378	0.0823165	0.0754188				0.0793473	0.0572713	0.0581378	0.0602992
	3.1292	0.962254	1.05071	1.04409				0.578598	0.206814	0.215815	0.2551				0.121557	0.0784347	0.0896884	0.0889719				0.0599333	0.0513809	0.0570964	0.056356
	3.17164	0.926013	1.07955	1.06638				0.649778	0.1928	0.198222	0.237116				0.148081	0.0448999	0.0754718	0.08				0.0903991	0.0531789	0.0501597	0.050636
	3.19517	0.984534	1.11587	1.17427				0.611578	0.207894	0.214495	0.280079				0.164524	0.0471593	0.0747529	0.0518073				0.0682935	0.0492747	0.0505569	0.051264
	3.15669	0.845475	1.08674	0.983689				0.592577	0.214802	0.220853	0.23105				0.163622	0.0476235	0.0781537	0.0657571				0.104919	0.0361109	0.0471169	0.053591
	3.21964	0.946716	1.11378	1.11562				0.617106	0.197879	0.216046	0.255178				0.159273	0.0417612	0.0620645	0.0755778				0.0944034	0.0616441	0.0693974	0.0815843
	3.096	0.867977	1.01617	1.03542				0.606772	0.207384	0.2201	0.21442				0.151816	0.0664229	0.080573	0.0773305				0.0910824	0.0474552	0.0457821	0.0682349
	3.13212	0.956726	1.07964	1.06197				0.664774	0.201355	0.206543	0.224544				0.174539	0.052345	0.0693397	0.0814616				0.0830181	0.0401497	0.0646839	0.0656658
	3.11362	0.795907	1.03751	0.870168				0.625978	0.181196	0.205202	0.19509				0.125108	0.0538517	0.0661816	0.0824136				0.0710774	0.0560357	0.0532917	0.0537401
	3.16378	0.771272	1.0107	0.861211				0.585481	0.18156	0.213101	0.216342				0.0749133	0.049558	0.051303	0.0444072				0.100678	0.0499199	0.0536656	0.0607618
	3.15402	0.912274	1.05622	1.02461				0.629717	0.198111	0.202099	0.207036				0.132378	0.0565332	0.0556417	0.0728286				0.0706824	0.0444072	0.0455192	0.0493558
	3.21435	0.958624	1.11205	1.20281				0.678599	0.214196	0.233332	0.268172				0.12753	0.0534041	0.0745922	0.0701142				0.092693	0.056	0.0601332	0.0548452
	3.13995	0.96888	1.05387	1.09621				0.655942	0.209781	0.215676	0.227218				0.114926	0.0451221	0.056	0.0556417				0.0978979	0.0475395	0.0489898	0.0423792
	3.19162	1.06274	1.20621	1.35294				0.584233	0.22577	0.2253	0.258604				0.179922	0.0318748	0.0818047	0.0538888				0.0762365	0.0404969	0.0532541	0.0614492
	3.17687	0.893573	1.01391	0.975057				0.618902	0.234964	0.204841	0.256289				0.113119	0.0503587	0.0555698	0.0677348				0.091214	0.0465188	0.051264	0.0656354
	3.20562	0.876869	0.985832	0.974647				0.643357	0.22926	0.209332	0.269607				0.17408	0.059397	0.0526498	0.050319				0.0825106	0.0480416	0.053479	0.0574108
	3.13495	0.967979	1.11494	1.1213				0.613038	0.22209	0.230833	0.24862				0.116103	0.063435	0.0616117	0.0707955				0.0886566	0.0488672	0.0482908	0.0598331
	3.14393	0.961744	1.09042	1.09521				0.638843	0.233204	0.223723	0.231629				0.137186	0.0786893	0.0783071	0.087155				0.0942125	0.0342929	0.0459565	0.0479166
	3.1488	0.907392	1.11744	1.12897				0.624538	0.21483	0.233957	0.24686				0.157391	0.0443622	0.0670224	0.0874757				0.0689928	0.057376	0.0635295	0.0556417
	3.13679	0.943578	1.04919	1.10025				0.643848	0.189315	0.225104	0.240133				0.125156	0.0492341	0.0737292	0.0487442				0.0742428	0.0386782	0.0525738	0.0448553
	3.15501	0.904767	1.08389	1.00858				0.59401	0.210029	0.207682	0.254637				0.143429	0.0505569	0.0642184	0.0578619				0.0894874	0.0378946	0.0442267	0.0292575
	3.20264	0.788036	1.01134	0.932395				0.602687	0.169293	0.184738	0.192925				0.152918	0.0538145	0.06245	0.053479				0.10028	0.0500799	0.0470744	0.0488672
	3.08958	0.779187	0.934527	0.781412				0.623343	0.17874	0.168452	0.2172				0.153258	0.0448553	0.0466905	0.0469042				0.0690797	0.0437264	0.0436807	0.04219
	3.17815	0.92649	1.03202	1.03697				0.609616	0.203666	0.211339	0.238084				0.100698	0.0625779	0.0738647	0.06456				0.0947417	0.045299	0.0493153	0.0376829
	3.21155	0.822	1.02267	0.978327				0.651788	0.201733	0.206649	0.219481				0.189505	0.0711337	0.0663023	0.0906422				0.0760526	0.042	0.0484562	0.0460869
	3.23579	0.907749	1.05921	1.00702				0.681713	0.19983	0.207759	0.229809				0.179142	0.0598665	0.0588558	0.0771492				0.0889044	0.0469468	0.0488672	0.0437721
	3.22416	0.894988	1.04599	0.88591				0.569849	0.17054	0.175727	0.20041				0.110182	0.0480833	0.0580345	0.0586515				0.0819268	0.032249	0.0314325	0.0551362
	3.20273	0.826387	0.987822	0.878				0.663861	0.178303	0.178706	0.190379				0.148593	0.0497594	0.0588218	0.05004				0.085276	0.0524595	0.0527257	0.0535537
	3.16308	0.807361	0.988269	0.845648				0.663452	0.175636	0.215081	0.199208				0.142885	0.0444972	0.0515752	0.0538145				0.0904655	0.0483736	0.0427083	0.0632139
	3.22032	0.975332	1.09827	1.00013				0.648753	0.222953	0.21918	0.224829				0.180089	0.051225	0.0662118	0.0587877				0.088227	0.0466905	0.0491121	0.0729109
	3.16979	0.910178	1.09673	1.11946				0.635204	0.191729	0.228429	0.230634				0.180433	0.0587877	0.0776402	0.0835224				0.10143	0.0523832	0.0549545	0.0589915
	3.12531	0.945173	1.05996	1.1557				0.626919	0.220463	0.225495	0.248572				0.152224	0.0611228	0.0810185	0.095121				0.104575	0.0502394	0.0504381	0.0723326
	3.17439	0.933593	1.01802	0.977769				0.653875	0.228954	0.205037	0.219873				0.104805	0.051342	0.0526878	0.0485386				0.0720278	0.0429884	0.0485798	0.0464758
	3.18426	0.842007	1.01988	0.912745				0.642361	0.185892	0.181692	0.206029				0.11349	0.0548817	0.0657875	0.0719444				0.0911263	0.0492341	0.0477074	0.0600666
	3.2134	0.816274	1.00488	0.912857				0.595281	0.191228	0.187403	0.210542				0.15142	0.0423792	0.0499199	0.0494773				0.0997397	0.039598	0.0481248	0.0426146
	3.14851	0.920363	1.02107	1.06276				0.616941	0.222522	0.202988	0.207123				0.149853	0.0472864	0.0526878	0.0626099				0.0877268	0.0475395	0.0509117	0.053963
	3.11208	0.883862	1.03343	1.00061				0.608943	0.201514	0.211253	0.226698				0.0984886	0.0418091	0.0668431	0.0631823				0.0964365	0.0408901	0.0487032	0.0524214
	3.13028	0.961101	1.09353	1.14826				0.638977	0.22358	0.23206	0.246309				0.163414	0.0485386	0.0589237	0.0862786				0.0777689	0.0558211	0.0584808	0.0718888
	3.10879	0.927388	1.04022	1.10979				0.646931	0.227324	0.217743	0.25639				0.134536	0.0634035	0.0814371	0.0653299				0.086093	0.0431277	0.0505569	0.0469468

## Sheet: Supp Fig. 4
Noise setting 1							Noise setting 2							Noise setting 3							Noise setting 4
Method	Raw	DIMR	NTHM	MTHM			Method	Raw	DIMR	NTHM	MTHM			Method	Raw	DIMR	NTHM	MTHM			Method	Raw	DIMR	NTHM	MTHM
RMSE	6.60395	0.321913	1.3121	0.563507			RMSE	0.982788	0.0826559	0.100598	0.228762			RMSE	0.207499	0.0297321	0.0390384	0.0682935			RMSE	0.0954778	0.0337639	0.0380526	0.0564269
	6.91494	0.429777	1.47307	0.608845				0.982601	0.107462	0.143597	0.218321				0.100955	0.0272029	0.0402492	0.065238				0.0853698	0.0315595	0.0425676	0.0459565
	6.48485	0.422104	1.44148	0.622566				1.09204	0.121589	0.14207	0.222171				0.164888	0.0388844	0.0485798	0.050636				0.0949737	0.0391918	0.0431741	0.0566392
	6.51687	0.48092	1.38795	0.69474				1.04325	0.119566	0.17526	0.202514				0.139456	0.0496387	0.0578619	0.0666633				0.0590254	0.0484562	0.0542955	0.0571314
	6.72284	0.599603	1.33249	0.902705				1.0095	0.157302	0.182165	0.193173				0.163169	0.0636239	0.0663626	0.0575847				0.0551362	0.035609	0.0639687	0.0420476
	6.72275	0.601119	1.38498	0.956686				0.926868	0.128888	0.178348	0.20566				0.146055	0.0507543	0.0590593	0.0678233				0.0898888	0.0398497	0.0652687	0.0636239
	6.56546	0.3096	1.32755	0.630622				0.947297	0.0996995	0.125841	0.244924				0.152866	0.025923	0.0282135	0.056107				0.115187	0.0328024	0.043589	0.04
	6.57705	0.556471	1.45111	0.795236				0.999008	0.127546	0.166721	0.240491				0.139886	0.0345254	0.043359	0.0808703				0.0702851	0.040694	0.0552087	0.0442719
	6.65156	0.609131	1.35258	0.796909				1.02671	0.142464	0.189916	0.194299				0.176839	0.0308545	0.0550273	0.0670522				0.0870402	0.0457384	0.0531037	0.0626738
	6.64934	0.567877	1.53079	0.819815				0.928653	0.152696	0.162505	0.212565				0.150771	0.0463465	0.057931	0.0890842				0.0825833	0.0480833	0.0653605	0.0570263
	6.63339	0.441651	1.23502	0.670218				0.951544	0.120913	0.136528	0.196387				0.134878	0.0326803	0.0375766	0.0463465				0.113437	0.0238327	0.044317	0.0485386
	6.50181	0.351841	1.18486	0.55032				1.04562	0.084309	0.120266	0.233743				0.198897	0.0250599	0.0241661	0.052192				0.0772528	0.0352136	0.0229782	0.0328633
	6.72799	0.589261	1.42844	0.902707				0.967549	0.150546	0.173078	0.228132				0.106771	0.0422848	0.0553173	0.0532165				0.113684	0.0508724	0.0739459	0.0763413
	6.51748	0.678292	1.52186	0.920841				1.07936	0.130828	0.196326	0.21132				0.124097	0.0751266	0.0739189	0.0871091				0.0929946	0.0557853	0.0757364	0.0662722
	6.56973	0.493943	1.40974	0.742024				0.975836	0.126412	0.154324	0.180477				0.140499	0.0264575	0.0650846	0.0584123				0.0809691	0.0366606	0.0431741	0.0497996
	6.62423	0.346526	1.26248	0.612108				1.0516	0.0867871	0.133417	0.260799				0.135661	0.0386782	0.0380526	0.0783071				0.0885889	0.0298664	0.0314325	0.0260768
	6.80131	0.574926	1.30197	0.786262				0.965969	0.131575	0.181472	0.19717				0.118609	0.0401995	0.0499199	0.0661211				0.0719166	0.0492747	0.0647457	0.0558211
	6.65447	0.437045	1.45603	0.691523				0.932753	0.0969742	0.159236	0.181152				0.147729	0.0450333	0.052192	0.0507149				0.0992572	0.0373095	0.052345	0.0613515
	6.51904	0.529131	1.41631	0.736747				1.03681	0.140499	0.168997	0.193411				0.173447	0.066	0.0491935	0.0735663				0.0832586	0.0313688	0.0472017	0.0435431
	6.55954	0.655243	1.6055	0.981809				0.931403	0.189863	0.232147	0.277899				0.132846	0.0483322	0.0592959	0.0585833				0.0744849	0.0340588	0.0752861	0.0396485
	6.592	0.479654	1.3771	0.692329				0.993255	0.133477	0.160037	0.198091				0.123774	0.0429884	0.0504381	0.0524595				0.0691665	0.0487442	0.0531037	0.0469042
	6.75813	0.651733	1.56787	0.784117				0.956245	0.137652	0.148903	0.179421				0.143415	0.0542218	0.0630555	0.0635295				0.0821462	0.049679	0.0554977	0.0353836
	6.85638	0.718585	1.53184	0.982686				0.96581	0.185602	0.193101	0.210409				0.138968	0.0398999	0.0582752	0.0729383				0.060959	0.0504381	0.0704273	0.0526118
	6.61919	0.443824	1.43575	0.650363				1.004	0.127624	0.17755	0.194155				0.139226	0.0434511	0.0462601	0.0679706				0.0643428	0.0371483	0.0389872	0.0438634
	6.75205	0.588031	1.38901	0.734763				1.00498	0.175841	0.169115	0.20029				0.231396	0.0485386	0.0568507	0.069455				0.106771	0.0365513	0.0607947	0.0575152
	6.41152	0.724544	1.35378	0.901683				0.964811	0.157594	0.174803	0.215611				0.156179	0.0620322	0.060564	0.0514198				0.0848057	0.0530283	0.0681469	0.0689928
	6.5899	0.4165	1.27225	0.538929				1.01028	0.104307	0.132981	0.21497				0.142927	0.0337639	0.0417133	0.0572014				0.073403	0.0286356	0.0424735	0.0402492
	6.7004	0.524218	1.4241	0.739007				0.94057	0.144388	0.155859	0.188308				0.112854	0.0320624	0.0469042	0.084				0.0847113	0.0559285	0.0563205	0.0428019
	6.69998	0.581577	1.32885	0.740737				1.07218	0.162702	0.159812	0.202672				0.111283	0.044587	0.0583781	0.0583438				0.0899333	0.0570964	0.0703136	0.0632772
	6.60944	0.50549	1.53387	0.621501				1.03788	0.139284	0.189399	0.212405				0.149332	0.0504381	0.0523068	0.0524595				0.0872239	0.0493964	0.0507149	0.0544426
	6.58604	0.549847	1.36476	0.672544				1.10437	0.150983	0.163939	0.221829				0.152643	0.0442267	0.0501996	0.056921				0.0861162	0.0410366	0.05004	0.0463465
	6.58407	0.543978	1.3147	0.700657				0.985483	0.137128	0.14259	0.183292				0.121491	0.0269815	0.0459565	0.0508724				0.0958749	0.0408412	0.0574456	0.0636867
	6.62393	0.518235	1.46221	0.659764				1.05828	0.150586	0.177899	0.195735				0.124868	0.0483736	0.0461736	0.0621932				0.0927793	0.0384708	0.0576194	0.0511859
	6.66354	0.309935	1.17538	0.653844				0.984008	0.101371	0.110036	0.259322				0.150771	0.0427083	0.0497192	0.0923039				0.079196	0.0260768	0.0344674	0.028
	6.67301	0.241512	1.11787	0.578055				0.984043	0.0837854	0.109982	0.324728				0.191729	0.0408901	0.0461302	0.0556417				0.0807217	0.0396989	0.0313688	0.0376298
	6.7281	0.467264	1.34647	0.659767				1.03721	0.136558	0.148445	0.170094				0.156678	0.0652074	0.0508331	0.0639375				0.0725259	0.0331663	0.0391918	0.0377359
	6.55622	0.623221	1.4752	0.770314				0.966077	0.138852	0.16844	0.202485				0.152105	0.0467761	0.0581722	0.068469				0.0687023	0.0445421	0.0679706	0.0409878
	6.65378	0.467799	1.299	0.591591				0.977341	0.138376	0.135617	0.185116				0.152263	0.040694	0.0544059	0.0472864				0.100717	0.0388844	0.0470319	0.0361109
	6.46828	0.535459	1.29763	0.724287				1.02393	0.143234	0.163414	0.198313				0.106921	0.0509902	0.0679706	0.0633404				0.0892188	0.0396989	0.054626	0.0675574
	6.7833	0.441819	1.49175	0.610459				1.01408	0.134818	0.16096	0.189494				0.127515	0.0414246	0.045299	0.0526498				0.0809444	0.0386264	0.0397995	0.030133
	6.7159	0.522448	1.4698	0.678118				0.973836	0.151208	0.190273	0.21697				0.129646	0.0432204	0.0412311	0.0615467				0.0667233	0.0459565	0.052915	0.04
	6.51764	0.440513	1.30214	0.522536				0.996729	0.119683	0.141901	0.201117				0.153362	0.0471593	0.0432204	0.0533667				0.0957914	0.0438178	0.0378946	0.054
	6.50554	0.264824	1.34344	0.63567				1.02508	0.0745654	0.111158	0.293196				0.126649	0.0230651	0.0288444	0.0497192				0.0872926	0.0402492	0.0383667	0.0403485
	6.57624	0.465416	1.40495	0.613329				0.974	0.117813	0.152105	0.192614				0.156767	0.0603655	0.0542218	0.0591608				0.0787401	0.043909	0.0531037	0.0457821
	6.40347	0.594051	1.36176	0.808789				1.01457	0.14716	0.175089	0.210457				0.167105	0.0570964	0.078613	0.0699714				0.0808208	0.0490306	0.0617738	0.0419047
	6.70833	0.473012	1.41301	0.655524				1.09204	0.112641	0.170071	0.181824				0.125443	0.0169706	0.0413763	0.0566392				0.104384	0.0362215	0.0440454	0.0557136
	6.55515	0.560753	1.36775	0.73891				1.11787	0.152329	0.181494	0.22383				0.158127	0.0404969	0.0550636	0.0654217				0.0843564	0.0377889	0.0514587	0.0600666
	6.61995	0.619671	1.46141	0.896283				0.960546	0.140769	0.20204	0.198756				0.142338	0.0528772	0.0661211	0.0724431				0.0522303	0.0358887	0.0629603	0.042
	6.5496	0.517007	1.33673	0.724389				0.95147	0.131575	0.15985	0.19977				0.12825	0.0417612	0.0537773	0.0524976				0.0972831	0.0587877	0.051923	0.0677938
	6.55323	0.552641	1.16098	0.765237				1.01337	0.130889	0.215657	0.183303				0.129553	0.0534416	0.0488672	0.0641561				0.0966851	0.0318748	0.0539259	0.0482494

## Sheet: Supp Fig. 5
Noise setting 1							Noise setting 2							Noise setting 3							Noise setting 4
Method	Raw	DIMR	NTHM	MTHM			Method	Raw	DIMR	NTHM	MTHM			Method	Raw	DIMR	NTHM	MTHM			Method	Raw	DIMR	NTHM	MTHM
RMSE	18.0693	1.72329	7.0287	3.86051			RMSE	5.0245	0.803731	1.52471	1.45078			RMSE	0.68656	0.185537	0.289199	0.439795			RMSE	0.173874	0.0495177	0.0660303	0.070342
	18.0791	1.72199	7.06107	3.48478				4.92047	0.78532	1.44137	1.31294				0.731366	0.195028	0.270437	0.370108				0.180809	0.044317	0.0481248	0.0878863
	17.9907	1.63086	6.72292	3.49625				5.10026	0.754252	1.49263	1.25859				0.701034	0.201157	0.279528	0.392219				0.164657	0.0588558	0.0685274	0.0673498
	18.0065	2.02035	7.11236	3.96082				4.94057	0.930075	1.48048	1.40305				0.71328	0.242636	0.297537	0.447312				0.158543	0.056356	0.0787655	0.0860465
	18.0008	2.25139	7.08255	4.2268				4.92184	0.940812	1.52927	1.3779				0.717607	0.24299	0.321135	0.394096				0.138752	0.0572363	0.0807465	0.072581
	18.0229	1.14555	6.86021	2.61668				4.94302	0.551373	1.2776	1.00435				0.729071	0.205747	0.260308	0.347442				0.186976	0.0289828	0.0672012	0.0947206
	17.9589	1.64261	6.78531	3.39053				4.77311	0.797371	1.39445	1.32581				0.724144	0.238286	0.280834	0.408749				0.136996	0.021166	0.0523832	0.0715821
	18.1124	2.03387	7.10198	3.8815				4.95829	0.896185	1.52266	1.46537				0.683061	0.209905	0.291979	0.420333				0.205095	0.065238	0.0957914	0.0934452
	17.8834	1.81689	7.01924	3.55285				5.00441	0.855032	1.51516	1.27882				0.705827	0.229277	0.317862	0.365749				0.154221	0.0479583	0.0702851	0.0787909
	17.9549	1.76458	6.97795	3.38042				4.93758	0.837885	1.39098	1.15216				0.731962	0.235533	0.284289	0.334377				0.154635	0.0365513	0.0514198	0.0582409
	18.1425	1.6356	7.05146	3.49435				5.06175	0.83156	1.5339	1.24379				0.706371	0.228526	0.282071	0.354322				0.179889	0.0273496	0.065238	0.0551362
	17.9317	2.06989	6.94663	4.28612				4.88919	0.915445	1.55357	1.37979				0.671309	0.255648	0.305895	0.423745				0.135056	0.0734302	0.0770454	0.10024
	18.2108	2.07742	7.29905	3.98348				4.94363	0.934922	1.49717	1.61119				0.679644	0.2249	0.295621	0.441108				0.15706	0.0565332	0.0607289	0.0687895
	18.1773	2.18431	7.43816	4.10269				4.85071	0.951786	1.57661	1.52351				0.774901	0.2453	0.310651	0.461138				0.181064	0.0448999	0.0797747	0.0915205
	18.2467	2.24692	7.22122	4.2605				4.92019	0.906097	1.48404	1.68831				0.741569	0.240923	0.306516	0.506845				0.208701	0.0628013	0.0846877	0.113137
	17.961	2.25372	7.43987	4.82449				4.9093	0.99227	1.60913	1.8401				0.681979	0.265051	0.319637	0.53829				0.17392	0.0681469	0.0957079	0.145534
	17.8883	2.98938	7.47641	5.39054				5.14417	1.15788	1.68262	2.22315				0.687541	0.272147	0.349703	0.614944				0.190767	0.0687314	0.094255	0.148203
	18.1426	1.05546	6.66235	2.01443				4.90617	0.528727	1.14617	0.850981				0.723229	0.223732	0.242083	0.250192				0.196357	0.0476655	0.0563915	0.063498
	17.8819	1.57118	6.8191	3.1172				5.07933	0.650584	1.39146	1.19592				0.674733	0.202494	0.264189	0.335404				0.170376	0.0453431	0.0588218	0.0684397
	18.3186	2.1506	7.25696	4.62834				4.94732	0.966358	1.51543	1.7005				0.722064	0.233923	0.305326	0.465691				0.172719	0.0464328	0.0705124	0.105224
	18.1139	2.41939	7.29694	5.26199				4.86301	1.04408	1.56679	1.84161				0.716673	0.28285	0.340059	0.50759				0.19651	0.0543691	0.0961041	0.147702
	18.3146	2.13748	7.56356	4.67291				4.81857	0.9756	1.43858	1.63859				0.751119	0.250008	0.303361	0.445367				0.131909	0.0357211	0.068	0.085837
	18.1205	2.79389	7.37912	5.67564				5.01974	1.0936	1.69387	2.38643				0.709763	0.282602	0.345242	0.698702				0.182899	0.0590593	0.0936803	0.128655
	17.9557	1.08292	6.61455	2.23645				4.98204	0.567651	1.29069	0.965377				0.672678	0.193256	0.23406	0.272176				0.152026	0.0486621	0.0618708	0.0684982
	17.5587	2.81357	7.20836	5.13484				4.86863	1.06863	1.67163	1.95659				0.679644	0.275645	0.353842	0.617459				0.180577	0.0693109	0.107369	0.11913
	18.1493	1.12249	6.76787	2.23816				5.006	0.580703	1.30131	1.03086				0.669119	0.196977	0.226813	0.270296				0.168226	0.054626	0.0718053	0.0852056
	18.3037	2.49529	7.50757	5.15554				4.99632	0.975857	1.65401	1.76747				0.708025	0.248564	0.321484	0.523725				0.176	0.0338231	0.0629603	0.121754
	18.2284	2.18667	7.39369	4.72896				5.02552	0.977898	1.66405	1.64758				0.759629	0.247661	0.323561	0.451442				0.172511	0.0602661	0.0897107	0.110417
	18.244	2.41282	7.16747	5.16004				4.94398	0.91988	1.53027	1.78458				0.681991	0.262442	0.332788	0.508216				0.15715	0.064622	0.07	0.0914549
	17.9901	1.01944	6.72365	2.02173				5.05067	0.506087	1.28915	0.906563				0.67531	0.15225	0.210057	0.257379				0.158025	0.0403485	0.053479	0.0618061
	18.1176	1.21019	6.87043	2.51415				5.05196	0.578436	1.23677	1.03476				0.74071	0.192052	0.237082	0.374187				0.180067	0.0314325	0.0522303	0.07494
	18.4898	2.23567	7.44954	5.98318				4.92409	1.04374	1.61508	1.73236				0.717376	0.291849	0.321963	0.443531				0.177426	0.0331059	0.0522685	0.0714143
	17.9344	3.01743	7.4023	6.1359				5.01827	1.2777	1.82297	2.24655				0.673656	0.283951	0.372532	0.573624				0.153909	0.0574108	0.0888594	0.109599
	18.0966	2.70397	7.54519	5.42031				4.98856	1.18047	1.64857	1.87173				0.743443	0.291705	0.364714	0.530434				0.157379	0.0621289	0.0889044	0.0879545
	17.972	2.34018	7.2752	4.72122				4.88249	1.06794	1.62815	1.66259				0.707599	0.23868	0.331879	0.490416				0.161468	0.0667233	0.074135	0.132439
	18.066	2.06641	7.12716	3.82953				4.83843	0.809244	1.4654	1.45652				0.719636	0.247063	0.324043	0.448763				0.175852	0.0432666	0.0709084	0.0940425
	18.2088	2.31503	7.20254	4.32296				4.99541	1.01612	1.51108	1.76511				0.705306	0.246098	0.336856	0.529075				0.229765	0.0849235	0.101035	0.116447
	17.8368	2.9261	7.46553	6.03999				5.06216	1.25544	1.78956	2.09472				0.71058	0.32387	0.409072	0.576267				0.152892	0.0647457	0.10022	0.087909
	18.0736	2.92649	7.48402	5.66371				5.02705	1.19788	1.67716	2.04685				0.745606	0.309483	0.356836	0.589678				0.142857	0.0440454	0.0739459	0.130905
	18.3429	2.81523	7.7383	5.40368				5.04855	1.06254	1.74636	2.01632				0.703511	0.269711	0.35582	0.605019				0.142716	0.0672309	0.10916	0.113243
	17.9956	2.05358	7.1106	4.53841				4.81783	0.984045	1.49954	1.51682				0.682393	0.249399	0.318973	0.430683				0.162395	0.0483736	0.0894874	0.0882496
	18.166	2.57461	7.43972	6.01409				4.95295	1.16177	1.67373	2.04665				0.689588	0.258643	0.335786	0.539077				0.200539	0.0590254	0.100678	0.139442
	18.4537	2.54605	7.67629	5.48804				4.96831	1.03403	1.65888	2.10666				0.768523	0.306157	0.384765	0.558555				0.144139	0.056745	0.0964365	0.0950158
	17.8473	2.57825	7.2309	6.37193				4.91379	1.13995	1.6373	2.29394				0.700842	0.32392	0.380221	0.6166				0.154997	0.0393446	0.0773563	0.120083
	18.144	2.84902	7.48852	5.74391				4.84809	1.25823	1.71212	1.98659				0.716103	0.277207	0.374828	0.551373				0.163744	0.063435	0.104499	0.110472
	18.0236	1.63367	6.97584	3.72888				5.07715	0.856922	1.48919	1.26635				0.706801	0.227982	0.293333	0.422601				0.176828	0.0405956	0.0650231	0.103441
	18.1937	2.57986	7.55759	5.29829				4.95071	1.11455	1.62275	2.0162				0.722637	0.276601	0.351033	0.575319				0.190337	0.0790949	0.09998	0.136338
	18.2802	2.56171	7.35781	6.39219				4.9482	1.18335	1.6845	1.9916				0.670113	0.358369	0.406601	0.545923				0.180044	0.050319	0.086741	0.089666
	18.092	2.31564	7.26584	6.6579				5.07234	1.11341	1.57243	2.04642				0.708875	0.268261	0.354457	0.526752				0.186751	0.0658483	0.0806226	0.108885
	18.285	2.78621	7.74921	5.65013				4.94232	1.19209	1.75939	2.03624				0.720941	0.267028	0.369053	0.559811				0.17088	0.0462601	0.0757364	0.121507

## Sheet: Supp Fig. 6
High SNR conditon							Medium SNR conditon							Low SNR conditon							Very low SNR conditon
Method	Raw	N2V	MN2V	DeepSNiF-NR	N2T		Method	Raw	N2V	MN2V	DeepSNiF-NR	N2T		Method	Raw	N2V	MN2V	DeepSNiF-NR	N2T		Method	Raw	N2V	MN2V	DeepSNiF-NR	N2T
PSNR (dB)	20.6262	26.9354	27.0431	27.1529	28.2946		PSNR (dB)	16.8917	24.9677	25.0072	25.0937	25.9091		PSNR (dB)	13.9431	23.546	23.5682	23.7435	24.31		PSNR (dB)	11.8945	22.5728	22.6017	22.6777	23.1427
	20.6427	26.74	26.8	26.8998	27.9071			16.8449	24.9204	24.932	25.0009	25.7246			13.9519	23.4808	23.4939	23.6061	24.0714			11.8971	22.6025	22.6787	22.6655	23.0703
	20.4203	26.187	26.2687	26.4305	27.6999			16.6914	24.2429	24.3087	24.4204	25.2421			13.7536	22.6902	22.7036	22.9283	23.573			11.7068	21.7019	21.7103	21.815	22.4244
	20.4874	26.3743	26.505	26.6185	27.8333			16.7899	24.4817	24.536	24.6523	25.4953			13.8206	23.0545	23.075	23.267	23.8535			11.8026	22.0264	21.9913	22.1522	22.6431
	20.3373	25.7167	25.8174	25.9831	27.2491			16.5626	23.8383	23.9079	24.013	24.9748			13.5947	22.3029	22.3218	22.5274	23.2022			11.5197	21.324	21.3229	21.4391	22.0752
	20.4233	26.2767	26.3851	26.5775	27.8508			16.7375	24.3178	24.389	24.5398	25.4565			13.7461	22.7253	22.7608	23.0086	23.6471			11.6814	21.769	21.7802	21.933	22.5746
	20.7583	26.9253	26.9535	27.0988	28.2106			16.9977	24.9266	24.9704	25.0452	25.8541			14.0489	23.4197	23.4252	23.5899	24.1421			12.0215	22.3881	22.4028	22.4518	22.9759
	21.121	27.6543	27.6752	27.7817	28.7943			17.355	25.8018	25.8223	25.8751	26.6308			14.3123	24.3048	24.3353	24.4336	24.9045			12.3417	23.3774	23.4227	23.4228	23.8425
	21.448	28.7138	28.7363	28.8241	29.715			17.6757	26.929	26.9146	26.9609	27.6428			14.6975	25.4221	25.4436	25.5319	25.9408			12.6867	24.5174	24.5813	24.578	24.9533
	20.3979	26.5741	26.6497	26.7469	27.8016			16.6998	24.7237	24.747	24.8229	25.569			13.7127	23.2397	23.2602	23.3909	23.8875			11.6551	22.2989	22.3507	22.3678	22.8107
	20.8927	27.272	27.368	27.508	28.7073			17.1554	25.3492	25.4132	25.543	26.4315			14.1513	23.8619	23.8761	24.1114	24.7178			12.1247	22.8348	22.8562	23.0045	23.5262
	20.6147	26.6759	26.7306	26.8318	27.9092			16.8752	24.7565	24.7781	24.841	25.6132			13.8814	23.313	23.321	23.4668	23.9974			11.8922	22.3767	22.4097	22.4163	22.9533
	20.9472	27.4168	27.4342	27.5441	28.5695			17.2735	25.5917	25.6145	25.643	26.435			14.2672	24.0502	24.0814	24.1792	24.6917			12.2439	23.0608	23.0923	23.1036	23.5363
	20.9459	27.9028	27.9673	28.0465	28.9665			17.1748	26.0746	26.0983	26.1475	26.8105			14.2031	24.5925	24.6254	24.7216	25.1537			12.1268	23.6485	23.7561	23.7131	24.1785
	21.2061	27.8622	27.8634	28.0036	29.0313			17.4998	25.9482	25.9501	26.0212	26.7849			14.47	24.4562	24.4644	24.5799	25.0567			12.4698	23.5707	23.6181	23.6407	24.0685
	20.4509	27.0405	27.147	27.2127	28.2674			16.7563	25.1877	25.2384	25.3124	26.0455			13.796	23.7374	23.7831	23.9366	24.4364			11.7527	22.8112	22.8913	22.9153	23.3952
	20.2813	26.3641	26.4544	26.5602	27.7141			16.5519	24.4635	24.525	24.6248	25.3894			13.5775	23.0097	23.0367	23.2196	23.7938			11.534	22.0469	22.0696	22.1676	22.677
	20.1286	26.1582	26.2774	26.3625	27.4651			16.3763	24.3215	24.3778	24.4661	25.2627			13.3712	22.8068	22.8398	23.0044	23.5165			11.337	21.8151	21.8393	21.9303	22.407
	20.77	27.2419	27.3042	27.4501	28.5328			17.0333	25.3025	25.3495	25.4553	26.2694			14.0956	23.8121	23.8324	24.0348	24.6191			12.0366	22.7695	22.8242	22.8735	23.4361
	20.972	28.0867	28.1392	28.2498	29.1858			17.2255	26.349	26.3884	26.4354	27.1323			14.2487	24.9162	24.9467	25.063	25.5591			12.2279	23.9451	24.0637	24.0139	24.547
	20.9776	27.8713	27.9201	28.0113	28.9927			17.1979	26.0425	26.103	26.1397	26.8592			14.2205	24.5698	24.6068	24.7482	25.2332			12.1955	23.6254	23.6896	23.7187	24.2019
	20.4031	26.9558	27.0591	27.1484	28.1305			16.6752	25.1963	25.2625	25.3297	26.001			13.655	23.7518	23.7961	23.9342	24.41			11.6612	22.7543	22.8447	22.8392	23.3509
	20.6331	26.7121	26.7718	26.9319	28.0594			16.8945	24.6976	24.7423	24.8473	25.7049			13.923	23.1328	23.129	23.3454	23.9461			11.8833	22.1236	22.1416	22.2341	22.7729
	19.9611	26.3442	26.4705	26.5662	27.5631			16.1971	24.381	24.4732	24.561	25.2952			13.2245	22.8992	22.9201	23.1158	23.6308			11.2111	21.9054	21.9444	22.0172	22.4993
	20.392	26.4132	26.5054	26.6397	27.749			16.5959	24.4646	24.5168	24.627	25.4513			13.6566	23.0146	23.0196	23.1998	23.7689			11.6133	22.0002	22.0275	22.1056	22.6059
High SNR conditon							Medium SNR conditon							Low SNR conditon							Very low SNR conditon
Method	Raw	N2V	MN2V	DeepSNiF-NR	N2T		Method	Raw	N2V	MN2V	DeepSNiF-NR	N2T		Method	Raw	N2V	MN2V	DeepSNiF-NR	N2T		Method	Raw	N2V	MN2V	DeepSNiF-NR	N2T
SSIM	0.502428	0.845367	0.848872	0.850112	0.879239		SSIM	0.330985	0.782492	0.783801	0.787573	0.819247		SSIM	0.220021	0.723996	0.724804	0.735892	0.763657		SSIM	0.159155	0.680679	0.681595	0.69173	0.716463
	0.532065	0.823107	0.824028	0.82697	0.859616			0.346308	0.751861	0.749536	0.756007	0.788926			0.224889	0.679906	0.67979	0.687585	0.714042			0.161444	0.63647	0.6373	0.643589	0.661753
	0.557232	0.857576	0.860221	0.862857	0.890805			0.383339	0.797481	0.800414	0.803785	0.835308			0.262506	0.735312	0.735977	0.746975	0.775946			0.192933	0.689627	0.689759	0.699984	0.729967
	0.53623	0.86608	0.869347	0.87208	0.898828			0.361289	0.809541	0.811086	0.816334	0.845679			0.242538	0.754033	0.751639	0.766982	0.794134			0.176643	0.711114	0.701449	0.723603	0.747646
	0.579534	0.853762	0.855949	0.859298	0.888521			0.403586	0.791228	0.793895	0.79773	0.831681			0.278559	0.728226	0.729522	0.739621	0.770966			0.205593	0.680132	0.68013	0.689636	0.72397
	0.555921	0.864335	0.867127	0.869856	0.896255			0.386312	0.80583	0.809914	0.81336	0.842889			0.26773	0.750626	0.752755	0.762728	0.79074			0.198715	0.706587	0.706792	0.717594	0.749383
	0.553235	0.866632	0.86719	0.869932	0.894613			0.377582	0.809063	0.810471	0.813499	0.841613			0.255037	0.75034	0.750759	0.759091	0.785466			0.18669	0.705016	0.706066	0.713021	0.740439
	0.500784	0.84673	0.846493	0.84971	0.876584			0.32224	0.783289	0.782674	0.787882	0.81597			0.207787	0.726176	0.726883	0.734595	0.760167			0.149568	0.682521	0.683519	0.691582	0.711022
	0.45472	0.837438	0.837472	0.840396	0.865953			0.281944	0.776561	0.774813	0.779925	0.806569			0.176889	0.714706	0.715475	0.723072	0.744324			0.126098	0.675438	0.678503	0.68523	0.701352
	0.528882	0.835844	0.837872	0.839361	0.871129			0.351196	0.767197	0.766981	0.77162	0.804051			0.229507	0.702496	0.702972	0.710927	0.738784			0.164643	0.655954	0.656606	0.662451	0.685374
	0.478267	0.852123	0.854986	0.856545	0.882683			0.315043	0.796165	0.800109	0.803165	0.831449			0.211683	0.74599	0.747296	0.759687	0.783822			0.154666	0.703629	0.706989	0.719581	0.742918
	0.550472	0.842124	0.842481	0.845764	0.875165			0.367857	0.775445	0.774824	0.779582	0.809934			0.243149	0.712496	0.712364	0.721162	0.749038			0.177766	0.667417	0.66629	0.673279	0.69845
	0.529196	0.850524	0.850068	0.853266	0.880819			0.35226	0.789628	0.78914	0.792539	0.82269			0.231607	0.727226	0.727644	0.735135	0.762532			0.166806	0.680964	0.682188	0.687737	0.712415
	0.473215	0.828574	0.829559	0.831486	0.860657			0.295073	0.761523	0.760682	0.765365	0.793551			0.185895	0.699346	0.699623	0.707013	0.730623			0.130949	0.655377	0.657244	0.66312	0.681936
	0.499393	0.850169	0.850153	0.853456	0.880937			0.324332	0.79038	0.79012	0.794029	0.823572			0.21026	0.730868	0.730988	0.740389	0.76624			0.151824	0.69084	0.692204	0.700237	0.721894
	0.493065	0.8441	0.846261	0.848156	0.877208			0.320786	0.785225	0.785958	0.790987	0.820289			0.209439	0.726878	0.72845	0.73733	0.763631			0.149701	0.685112	0.687541	0.695074	0.719586
	0.531018	0.854128	0.85671	0.858943	0.887526			0.357236	0.793775	0.796285	0.801005	0.831468			0.239601	0.735739	0.738036	0.747586	0.776764			0.17446	0.692149	0.693688	0.703337	0.731404
	0.539966	0.845025	0.848099	0.850251	0.879961			0.358714	0.781428	0.783019	0.787767	0.819043			0.235029	0.715174	0.71581	0.725964	0.7539			0.169809	0.668514	0.66961	0.678279	0.705001
	0.511477	0.854627	0.856185	0.858348	0.884093			0.342554	0.796546	0.798175	0.801458	0.830184			0.230438	0.741633	0.742842	0.752827	0.779375			0.167924	0.700004	0.703162	0.710478	0.736626
	0.447742	0.822003	0.822683	0.825959	0.856465			0.274184	0.758466	0.75827	0.763254	0.792979			0.171131	0.69805	0.698866	0.707802	0.732891			0.121179	0.656659	0.659561	0.665866	0.688544
	0.463502	0.840854	0.841983	0.844787	0.872688			0.291147	0.781881	0.783019	0.787597	0.816431			0.185098	0.727315	0.727586	0.738358	0.76389			0.131592	0.685483	0.684905	0.696644	0.719104
	0.491878	0.817759	0.820879	0.822402	0.85519			0.31193	0.749615	0.750431	0.754692	0.786184			0.197955	0.684909	0.686261	0.694829	0.722232			0.140976	0.637271	0.640107	0.644573	0.670416
	0.568551	0.869887	0.87127	0.874698	0.899245			0.390842	0.812448	0.813706	0.817738	0.845711			0.267853	0.755378	0.755028	0.765868	0.793412			0.195318	0.708141	0.706702	0.717896	0.745523
	0.545352	0.848162	0.851278	0.853432	0.88114			0.364715	0.782783	0.784399	0.789383	0.81916			0.243536	0.723406	0.723885	0.733474	0.760814			0.177047	0.675622	0.677013	0.682994	0.709263
	0.539336	0.853657	0.855606	0.858884	0.886351			0.362188	0.791829	0.792739	0.798045	0.828609			0.242913	0.731562	0.730467	0.741638	0.769693			0.177319	0.68595	0.68522	0.695262	0.721298

## Sheet: Supp Fig. 7
High SNR conditon							Medium SNR conditon							Low SNR conditon							Very low SNR conditon
Method	Raw	N2V	MN2V	DeepSNiF-NR	N2T		Method	Raw	N2V	MN2V	DeepSNiF-NR	N2T		Method	Raw	N2V	MN2V	DeepSNiF-NR	N2T		Method	Raw	N2V	MN2V	DeepSNiF-NR	N2T
PSNR (dB)	20.9741	25.4719	25.5423	25.6739	26.9565		PSNR (dB)	17.1482	23.7001	23.7997	23.9102	24.7359		PSNR (dB)	14.1691	22.3528	22.4048	22.575	23.1503		PSNR (dB)	12.1132	21.5285	21.5623	21.7064	22.1713
	23.8178	29.3158	29.4231	29.51	30.5956			19.8812	27.3777	27.5028	27.604	28.3233			16.859	25.9852	26.0736	26.2345	26.7444			14.8275	25.0731	25.1143	25.2562	25.6397
	22.56	27.6466	27.7233	27.8493	29.0044			18.6636	25.8167	25.9611	26.0797	26.8566			15.673	24.4845	24.579	24.8088	25.3852			13.6872	23.5055	23.5414	23.7875	24.2592
	21.8237	26.7838	26.8939	26.9891	28.2113			17.9111	25.0505	25.1992	25.2902	26.0967			14.9609	23.744	23.8234	24.0649	24.6474			12.8973	22.8599	22.9035	23.1353	23.6011
	23.3668	28.8257	28.9533	29.0247	30.1415			19.4644	27.074	27.2284	27.3177	28.0914			16.5447	25.6022	25.698	25.878	26.4155			14.4507	24.7316	24.7643	24.9565	25.3971
	22.4152	27.9857	28.1072	28.1968	29.2946			18.566	26.2369	26.3782	26.4697	27.1932			15.5674	24.8206	24.927	25.1237	25.671			13.5087	23.8943	23.9691	24.148	24.5981
	22.3479	28.097	28.1884	28.3089	29.3627			18.4375	26.2797	26.4261	26.5479	27.2459			15.4518	24.8269	24.9159	25.1749	25.6891			13.4271	23.9334	23.9426	24.2126	24.6494
	22.8256	28.6536	28.805	28.9074	29.941			18.9548	26.6901	26.8459	26.97	27.6739			15.984	25.254	25.3383	25.578	26.1203			13.9332	24.3411	24.3466	24.6375	25.0616
	25.8269	31.2356	31.3516	31.4193	32.5575			21.825	29.3304	29.4865	29.5341	30.2972			18.8882	27.9089	27.9958	28.1725	28.6976			16.8223	27.0694	27.1374	27.2657	27.6662
	27.4878	34.0131	34.5029	34.608	35.4227			23.5217	32.3464	32.597	32.6419	33.3151			20.5173	30.9572	31.089	31.2565	31.7422			18.4959	30.175	30.2333	30.3961	30.7658
	23.013	28.7013	28.8058	28.9323	30.0267			19.1	26.762	26.8701	27.0161	27.7505			16.0971	25.2219	25.309	25.5513	26.1005			14.0559	24.2741	24.2838	24.5195	24.9662
	21.7346	27.061	27.1312	27.2518	28.4175			17.8796	25.2605	25.3866	25.5126	26.2985			14.9243	23.9151	24.0056	24.2425	24.8056			12.8862	22.9461	23.0043	23.2427	23.7032
	23.3696	30.0448	30.155	30.3131	31.1897			19.4566	28.1004	28.3041	28.4615	29.0909			16.4989	26.6515	26.7378	27.0904	27.5433			14.4667	25.7829	25.7579	26.1761	26.5771
	22.7993	29.2959	29.3331	29.5259	30.4215			18.9804	27.3987	27.4973	27.671	28.2987			15.9446	25.7507	25.8155	26.1747	26.6307			13.9007	24.7709	24.7972	25.1537	25.5312
	23.5991	29.37	29.482	29.5981	30.6429			19.6872	27.508	27.6726	27.7817	28.5176			16.7343	26.0641	26.164	26.4057	26.9301			14.7017	25.208	25.2315	25.5188	25.967
	22.3592	28.1909	28.2888	28.439	29.4562			18.4032	26.1601	26.3348	26.4769	27.1864			15.4526	24.6951	24.8025	25.0822	25.6306			13.4255	23.8208	23.8574	24.1155	24.5667
	23.7896	30.2034	30.3462	30.4144	31.3366			19.8504	28.2458	28.4798	28.5262	29.2047			16.8637	26.8657	27.0622	27.2303	27.7051			14.7913	25.9154	26.0415	26.2311	26.5852
	26.5036	32.7972	32.9633	33.0036	33.9341			22.5406	30.8868	31.1028	31.1521	31.8497			19.6104	29.4078	29.5779	29.7511	30.2187			17.4729	28.5539	28.6617	28.8477	29.2013
	23.1335	29.0223	29.1333	29.2347	30.2507			19.2389	27.1592	27.3284	27.425	28.1297			16.2413	25.7111	25.8407	26.0924	26.5995			14.2315	24.7673	24.7997	25.0692	25.544
	21.6332	27.1962	27.2941	27.4219	28.5092			17.7348	25.4654	25.5986	25.7336	26.4744			14.719	24.0419	24.119	24.4186	24.9475			12.7366	23.1671	23.2207	23.4826	23.9508
	23.6159	29.3188	29.4367	29.5499	30.633			19.7432	27.4262	27.5899	27.7031	28.4459			16.7735	25.9616	26.0488	26.2956	26.8538			14.6957	25.0866	25.0874	25.3684	25.8341
	22.6163	27.7675	27.864	27.9606	29.1567			18.7032	25.8926	26.0325	26.1344	26.9193			15.7308	24.5345	24.6338	24.8296	25.4092			13.6591	23.6434	23.6723	23.8949	24.3642
	22.647	28.0241	27.9767	28.2307	29.3954			18.8047	26.0985	26.1781	26.3619	27.1998			15.825	24.625	24.6898	24.9909	25.6251			13.8247	23.6438	23.6669	23.9976	24.5123
	22.9543	28.1114	28.1929	28.3187	29.5469			19.07	26.2478	26.3859	26.4918	27.3217			16.054	24.8706	24.9508	25.1855	25.8136			14.0148	23.8869	23.9663	24.2069	24.7026
	22.7138	28.3896	28.4625	28.5916	29.7029			18.8527	26.5043	26.6339	26.7728	27.5316			15.8726	25.0518	25.108	25.3737	25.9472			13.8167	24.1404	24.1428	24.4183	24.8578
High SNR conditon							Medium SNR conditon							Low SNR conditon							Very low SNR conditon
Method	Raw	N2V	MN2V	DeepSNiF-NR	N2T		Method	Raw	N2V	MN2V	DeepSNiF-NR	N2T		Method	Raw	N2V	MN2V	DeepSNiF-NR	N2T		Method	Raw	N2V	MN2V	DeepSNiF-NR	N2T
SSIM	0.676867	0.847137	0.850759	0.853667	0.890189		SSIM	0.485397	0.779633	0.785135	0.788259	0.825473		SSIM	0.337611	0.713037	0.710379	0.723006	0.758246		SSIM	0.252221	0.667872	0.652418	0.677517	0.710343
	0.656962	0.893552	0.890819	0.89883	0.92032			0.451391	0.843079	0.830259	0.848893	0.874303			0.306358	0.790893	0.729843	0.80528	0.826864			0.227415	0.755833	0.642526	0.769216	0.789403
	0.67406	0.905689	0.907382	0.910757	0.931149			0.47309	0.862706	0.868774	0.870939	0.894051			0.327284	0.819306	0.780523	0.837117	0.858289			0.242724	0.785453	0.68775	0.804884	0.821866
	0.660552	0.873427	0.875957	0.880037	0.907862			0.462524	0.82119	0.822325	0.829271	0.860315			0.319218	0.771145	0.715172	0.788003	0.815571			0.23805	0.733221	0.639469	0.750499	0.775964
	0.634207	0.902097	0.907638	0.909177	0.928333			0.428205	0.859304	0.868799	0.87021	0.892482			0.285791	0.812927	0.811058	0.83061	0.851692			0.206908	0.778213	0.729103	0.801517	0.813418
	0.633637	0.867107	0.871032	0.873557	0.900427			0.432974	0.811518	0.817543	0.818945	0.847922			0.29085	0.755442	0.749579	0.770054	0.798003			0.212422	0.714614	0.671429	0.729009	0.756008
	0.643261	0.896362	0.898756	0.901654	0.921065			0.44022	0.85276	0.858276	0.861759	0.883341			0.298478	0.805969	0.779106	0.821913	0.842181			0.220628	0.775371	0.650474	0.793199	0.808699
	0.657567	0.913805	0.917128	0.920052	0.936644			0.455921	0.872493	0.878869	0.881395	0.902543			0.310053	0.826541	0.797269	0.845999	0.866003			0.229336	0.795073	0.668374	0.818658	0.83064
	0.668523	0.893821	0.889057	0.898791	0.919611			0.464513	0.843923	0.820019	0.850019	0.873643			0.321366	0.795946	0.727849	0.80347	0.827908			0.243437	0.760598	0.668035	0.7696	0.791298
	0.630571	0.893552	0.888507	0.906006	0.919066			0.430238	0.849958	0.804947	0.861481	0.879518			0.295077	0.81279	0.739337	0.820026	0.8427			0.228256	0.781827	0.701117	0.791557	0.813104
	0.654864	0.915043	0.919235	0.921145	0.937566			0.45119	0.873125	0.879987	0.88116	0.902426			0.30352	0.828458	0.826124	0.846626	0.865219			0.22294	0.796424	0.689931	0.818247	0.830032
	0.624355	0.88012	0.884706	0.88735	0.912432			0.426301	0.829754	0.83835	0.840552	0.867331			0.288628	0.779693	0.777112	0.796963	0.82173			0.210066	0.739706	0.697811	0.760427	0.779736
	0.62243	0.91788	0.919437	0.923825	0.93789			0.418885	0.880781	0.877907	0.890417	0.90898			0.278053	0.841993	0.786926	0.863506	0.877767			0.205428	0.818345	0.675952	0.842683	0.851362
	0.639893	0.923111	0.922484	0.929177	0.942025			0.435791	0.887796	0.874673	0.897278	0.914229			0.294566	0.847928	0.7846	0.867347	0.880445			0.217732	0.821827	0.674905	0.844054	0.851022
	0.647968	0.912829	0.916643	0.919411	0.935894			0.44294	0.873734	0.879518	0.881756	0.902736			0.299967	0.82971	0.773361	0.849791	0.867192			0.220887	0.805171	0.623631	0.826692	0.837424
	0.64541	0.906684	0.911491	0.913435	0.931362			0.442589	0.860857	0.870205	0.871502	0.894089			0.30112	0.813047	0.817001	0.832978	0.85502			0.221256	0.781167	0.708618	0.805764	0.819727
	0.619531	0.874817	0.869361	0.880712	0.904002			0.421573	0.818753	0.788353	0.825138	0.853376			0.284335	0.766414	0.717855	0.781022	0.80698			0.210831	0.727941	0.659279	0.742294	0.767994
	0.644524	0.893834	0.888054	0.898852	0.91708			0.439648	0.844043	0.810894	0.849866	0.873032			0.298594	0.795272	0.724218	0.802782	0.82672			0.224489	0.761943	0.67515	0.771934	0.793707
	0.644725	0.90635	0.909917	0.911855	0.929485			0.442607	0.864482	0.871238	0.871905	0.89426			0.299788	0.819696	0.795713	0.838752	0.856962			0.220577	0.789556	0.671417	0.81075	0.825847
	0.635454	0.88142	0.885901	0.888173	0.912858			0.434617	0.832733	0.841842	0.843604	0.870281			0.292199	0.781727	0.784583	0.800087	0.824259			0.214922	0.744995	0.699767	0.767131	0.786247
	0.670654	0.923527	0.922738	0.928369	0.94368			0.467957	0.88671	0.886477	0.892663	0.912851			0.318883	0.8446	0.764091	0.863631	0.880409			0.239114	0.82061	0.619476	0.837288	0.853267
	0.664099	0.900463	0.903711	0.906112	0.927584			0.462419	0.854041	0.860105	0.861609	0.887019			0.315107	0.805267	0.798104	0.822835	0.846252			0.23287	0.77273	0.653592	0.791742	0.810034
	0.676197	0.933567	0.930893	0.938331	0.952237			0.474957	0.900427	0.892117	0.907789	0.927292			0.326842	0.863274	0.780075	0.88438	0.898656			0.24689	0.840892	0.605145	0.862606	0.873023
	0.672791	0.899141	0.900123	0.904715	0.926574			0.473709	0.852384	0.844937	0.85828	0.885106			0.325597	0.803968	0.763727	0.820707	0.843977			0.244156	0.770764	0.666006	0.787668	0.809712
	0.652065	0.910953	0.913495	0.916182	0.934354			0.450287	0.86913	0.875692	0.877496	0.899408			0.305693	0.82564	0.787152	0.843901	0.863143			0.225944	0.796745	0.657036	0.817214	0.83126

[truncated: 20 more sheets: Supp Fig. 8, Supp Fig. 9, Supp Fig. 10, Supp Fig. 11, Supp Fig. 18, Supp Fig. 19, Supp Fig. 20, Supp Fig. 25, Supp Fig. 26, Supp Fig. 28, Supp Fig. 29, Supp Fig. 30, Supp Fig. 32, Supp Fig. 38, Supp Fig. 39, Supp Fig. 40, Supp Fig. 41, Supp Fig. 42, Supp Fig. 43, Supp Fig. 44]
